# Supplementary material for: PRSet: Pathway-based polygenic risk score analyses and software
Source: PLoS Genet. 2023 Feb 7;19(2):e1010624. doi: 10.1371/journal.pgen.1010624 (PMC9937466; doi:10.1371/journal.pgen.1010624)
Supplement: S1 Tables — Table A. Kendall correlation coefficients (τ) between pathway ranks based on competitive P-values of enrichment computed by each software and the empirical pathway ranks based on the true (simulated) effects across the pathways. Table B. Kendall correlation coefficients (τ) between pathway ranks based on competitive P-values of enrichment computed by each software and pathway ranks based on MalaCards disease relevance scores. Table C. Expert opinion on tissue and cell type relevance for each disease. Table D. Pathway enrichment results. Table E. Association between pathway enrichment P-value for each software and six diseases and expert opinion of tissue and cell type relevance. Table F. Stratification of inflammatory bowel disease and Bipolar Disorder subtypes. Table G. Stratification of “pseudo subtypes” of paired major diseases. Table H. Stratification of comorbid subtypes. Table I. Cohorts used as base and target samples in analyses evaluating pathway enrichment (Post genetic QC). Table J. Phenotypes used in pathway enrichment analyses and correlation with Malacards relevance scores. Table K. Bipolar Disorder cohorts used for classification of bipolar disorder subtypes. Table L. GWAS summary statistic used in the meta-analysis for sub-phenotype classification analyses. Table M. UK Biobank samples used in analyses using composite diseases / traits. Table N. Coding correspond to statin in UK Biobank medication records (Field ID 20003). Table O. S1 Table References. (XLSX) [file pgen.1010624.s003.xlsx]

## Sheet: Contents
S1 Table	Description
Table A	Kendall correlation coefficients (𝜏) between pathway ranks based on competitive P-values of enrichment computed by each software and the empirical pathway ranks based on the true (simulated) effects across the pathways
Table B	Kendall correlation coefficients (𝜏) between pathway ranks based on competitive P-values of enrichment computed by each software and pathway ranks based on MalaCards disease relevance scores.
Table C	Expert opinon on tissue and cell type relevance for each disease
Table D	Pathway enrichment results
Table E	Association between pathway enrichment P-value for each software and six diseases and expert opinion of tissue and cell type relevance
Table F	Stratification of inflammatory bowel disease and Bipolar Disorder subtypes.
Table G	Stratification of “pseudo subtypes” of paired major diseases
Table H	Stratification of comorbid subtypes.
Table I	Cohorts used as base and target samples in analyses evaluating pathway enrichment (Post genetic QC)
Table J	Phenotypes used in pathway enrichment analyses and correlation with Malacards relevance scores
Table K	Bipolar Disorder cohorts used for classification of bipolar disorder subtypes
Table L	GWAS summary statistic used in the meta-analysis for sub-phenotype classification analyses
Table M	UK Biobank samples used in analyses using composite diseases / traits
Table N	Coding correspond to statin in UK Biobank medication records (Field ID 20003)
Table O	References

## Sheet: Table A
Table A. Kendall correlation coefficients (𝜏) between pathway ranks based on competitive P-values of enrichment computed by each software and the empirical pathway ranks based on the true (simulated) effects across the pathways
Perm	Software	N simulated pathways	Heritability	TargetSize	BaseSize	P-value	𝜏
0	LDSC	4050	0.1	1000	125000	0.830126	-0.0022449
0	MAGMA	4050	0.1	1000	125000	2.22892e-09	0.0625757
0	PRSet	4050	0.1	1000	125000	0.599615	-0.00549329
0	LDSC	4050	0.1	1000	250000	0.0550873	-0.0200716
0	MAGMA	4050	0.1	1000	250000	8.46054e-07	0.0515285
0	PRSet	4050	0.1	1000	250000	0.601466	-0.00546546
0	LDSC	4050	0.1	10000	125000	0.600184	0.00548447
0	MAGMA	4050	0.1	10000	125000	0.00192701	0.0324511
0	PRSet	4050	0.1	10000	125000	0.121853	0.016189
0	LDSC	4050	0.1	10000	250000	0.0680696	-0.0190917
0	MAGMA	4050	0.1	10000	250000	0.00357518	0.0304854
0	PRSet	4050	0.1	10000	250000	0.326297	-0.0102719
0	LDSC	4050	0.1	100000	125000	8.74708e-07	-0.0514601
0	MAGMA	4050	0.1	100000	125000	0.000141253	-0.039825
0	PRSet	4050	0.1	100000	125000	0.231	-0.0125359
0	LDSC	4050	0.1	100000	250000	4.06029e-05	-0.0429437
0	MAGMA	4050	0.1	100000	250000	0.61162	0.00531315
0	PRSet	4050	0.1	100000	250000	0.0340399	-0.0221912
0	LDSC	4050	0.5	1000	125000	0.929209	-0.000929601
0	MAGMA	4050	0.5	1000	125000	3.52245e-05	0.0432865
0	PRSet	4050	0.5	1000	125000	0.0942037	-0.0175135
0	LDSC	4050	0.5	1000	250000	0.684952	0.00424532
0	MAGMA	4050	0.5	1000	250000	4.32766e-08	0.0573098
0	PRSet	4050	0.5	1000	250000	7.01415e-06	-0.0470192
0	LDSC	4050	0.5	10000	125000	0.992971	-9.21769e-05
0	MAGMA	4050	0.5	10000	125000	0.00634546	0.0285598
0	PRSet	4050	0.5	10000	125000	0.386911	0.00905769
0	LDSC	4050	0.5	10000	250000	0.627213	0.00508178
0	MAGMA	4050	0.5	10000	250000	2.06761e-05	0.0445494
0	PRSet	4050	0.5	10000	250000	0.499835	-0.00706368
0	LDSC	4050	0.5	100000	125000	0.00222165	-0.0320076
0	MAGMA	4050	0.5	100000	125000	1.54691e-05	-0.0452237
0	PRSet	4050	0.5	100000	125000	0.754729	-0.0033276
0	LDSC	4050	0.5	100000	250000	0.290874	-0.011052
0	MAGMA	4050	0.5	100000	250000	0.280754	0.0112866
0	PRSet	4050	0.5	100000	250000	0.557132	-0.00621491
0	LDSC	50	0.1	1000	125000	1.55428e-151	0.274662
0	MAGMA	50	0.1	1000	125000	0	0.426627
0	PRSet	50	0.1	1000	125000	2.29741e-14	0.0799583
0	LDSC	50	0.1	1000	250000	2.31233e-157	0.279964
0	MAGMA	50	0.1	1000	250000	0	0.469509
0	PRSet	50	0.1	1000	250000	3.849e-19	0.0936655
0	LDSC	50	0.1	10000	125000	3.75489e-158	0.280674
0	MAGMA	50	0.1	10000	125000	0	0.41826
0	PRSet	50	0.1	10000	125000	9.97762e-305	0.391115
0	LDSC	50	0.1	10000	250000	3.61455e-155	0.277979
0	MAGMA	50	0.1	10000	250000	0	0.466932
0	PRSet	50	0.1	10000	250000	0	0.441724
0	LDSC	50	0.1	100000	125000	9.28114e-156	0.278515
0	MAGMA	50	0.1	100000	125000	0	0.447192
0	PRSet	50	0.1	100000	125000	0	0.564151
0	LDSC	50	0.1	100000	250000	2.51351e-151	0.27447
0	MAGMA	50	0.1	100000	250000	0	0.494786
0	PRSet	50	0.1	100000	250000	0	0.585204
0	LDSC	50	0.5	1000	125000	9.43913e-163	0.284779
0	MAGMA	50	0.5	1000	125000	0	0.484447
0	PRSet	50	0.5	1000	125000	1.03794e-213	0.326898
0	LDSC	50	0.5	1000	250000	3.56708e-139	0.263064
0	MAGMA	50	0.5	1000	250000	0	0.488795
0	PRSet	50	0.5	1000	250000	8.60562e-198	0.314369
0	LDSC	50	0.5	10000	125000	6.93418e-159	0.281333
0	MAGMA	50	0.5	10000	125000	0	0.489695
0	PRSet	50	0.5	10000	125000	0	0.593334
0	LDSC	50	0.5	10000	250000	2.57318e-136	0.260308
0	MAGMA	50	0.5	10000	250000	0	0.493017
0	PRSet	50	0.5	10000	250000	0	0.595825
0	LDSC	50	0.5	100000	125000	2.94597e-145	0.268834
0	MAGMA	50	0.5	100000	125000	0	0.561496
0	PRSet	50	0.5	100000	125000	0	0.623338
0	LDSC	50	0.5	100000	250000	4.71189e-132	0.256144
0	MAGMA	50	0.5	100000	250000	0	0.556814
0	PRSet	50	0.5	100000	250000	0	0.630198
1	LDSC	4050	0.1	1000	125000	1.45249e-09	-0.0632846
1	MAGMA	4050	0.1	1000	125000	0.8602	0.0018424
1	PRSet	4050	0.1	1000	125000	0.000137727	0.0398816
1	LDSC	4050	0.1	1000	250000	2.52003e-07	-0.0539392
1	MAGMA	4050	0.1	1000	250000	2.06994e-06	0.0496532
1	PRSet	4050	0.1	1000	250000	2.42542e-06	0.049319
1	LDSC	4050	0.1	10000	125000	5.65734e-11	-0.0685461
1	MAGMA	4050	0.1	10000	125000	0.514145	0.00682478
1	PRSet	4050	0.1	10000	125000	0.397606	-0.00884953
1	LDSC	4050	0.1	10000	250000	1.7209e-07	-0.054682
1	MAGMA	4050	0.1	10000	250000	4.06885e-06	0.0482029
1	PRSet	4050	0.1	10000	250000	0.504405	-0.00698391
1	LDSC	4050	0.1	100000	125000	1.29176e-10	-0.0672449
1	MAGMA	4050	0.1	100000	125000	0.71611	0.0038043
1	PRSet	4050	0.1	100000	125000	0.0821708	-0.0181864
1	LDSC	4050	0.1	100000	250000	3.02312e-06	-0.0488451
1	MAGMA	4050	0.1	100000	250000	4.7973e-06	0.0478433
1	PRSet	4050	0.1	100000	250000	0.000431777	-0.0368303
1	LDSC	4050	0.5	1000	125000	3.36841e-06	-0.0486121
1	MAGMA	4050	0.5	1000	125000	0.692703	-0.00413411
1	PRSet	4050	0.5	1000	125000	0.000354292	0.0373687
1	LDSC	4050	0.5	1000	250000	0.000119118	-0.0402533
1	MAGMA	4050	0.5	1000	250000	0.00889174	0.0273681
1	PRSet	4050	0.5	1000	250000	9.10946e-06	0.0464215
1	LDSC	4050	0.5	10000	125000	8.60913e-07	-0.051479
1	MAGMA	4050	0.5	10000	125000	0.309508	0.0106311
1	PRSet	4050	0.5	10000	125000	0.0960288	0.0174156
1	LDSC	4050	0.5	10000	250000	0.00180139	-0.0326506
1	MAGMA	4050	0.5	10000	250000	0.000556529	0.0361112
1	PRSet	4050	0.5	10000	250000	0.00465294	0.0296128
1	LDSC	4050	0.5	100000	125000	1.68185e-05	-0.0450182
1	MAGMA	4050	0.5	100000	125000	0.222216	-0.0127694
1	PRSet	4050	0.5	100000	125000	0.585849	-0.00578322
1	LDSC	4050	0.5	100000	250000	0.00019662	-0.0389498
1	MAGMA	4050	0.5	100000	250000	0.03648	0.0218797
1	PRSet	4050	0.5	100000	250000	0.805557	-0.00260907
1	LDSC	50	0.1	1000	125000	1.68204e-156	0.278373
1	MAGMA	50	0.1	1000	125000	1.54599e-217	0.328814
1	PRSet	50	0.1	1000	125000	3.94075e-05	0.042939
1	LDSC	50	0.1	1000	250000	8.76494e-204	0.318145
1	MAGMA	50	0.1	1000	250000	0	0.429014
1	PRSet	50	0.1	1000	250000	2.62616e-15	0.0825949
1	LDSC	50	0.1	10000	125000	9.07312e-153	0.274989
1	MAGMA	50	0.1	10000	125000	7.67409e-212	0.324439
1	PRSet	50	0.1	10000	125000	1.84796e-108	0.231106
1	LDSC	50	0.1	10000	250000	4.89403e-202	0.316764
1	MAGMA	50	0.1	10000	250000	0	0.424651
1	PRSet	50	0.1	10000	250000	7.01442e-142	0.264916
1	LDSC	50	0.1	100000	125000	9.6056e-177	0.296053
1	MAGMA	50	0.1	100000	125000	1.64269e-257	0.358026
1	PRSet	50	0.1	100000	125000	0	0.483822
1	LDSC	50	0.1	100000	250000	2.3462e-203	0.317807
1	MAGMA	50	0.1	100000	250000	0	0.433168
1	PRSet	50	0.1	100000	250000	0	0.516931
1	LDSC	50	0.5	1000	125000	1.52357e-208	0.321877
1	MAGMA	50	0.5	1000	125000	0	0.478173
1	PRSet	50	0.5	1000	125000	5.4037e-147	0.269703
1	LDSC	50	0.5	1000	250000	5.42427e-209	0.322226
1	MAGMA	50	0.5	1000	250000	0	0.474596
1	PRSet	50	0.5	1000	250000	2.8797e-173	0.29314
1	LDSC	50	0.5	10000	125000	8.44354e-210	0.322855
1	MAGMA	50	0.5	10000	125000	0	0.47857
1	PRSet	50	0.5	10000	125000	0	0.462616
1	LDSC	50	0.5	10000	250000	2.63132e-211	0.324023
1	MAGMA	50	0.5	10000	250000	0	0.476175
1	PRSet	50	0.5	10000	250000	0	0.468817
1	LDSC	50	0.5	100000	125000	9.64342e-208	0.321252
1	MAGMA	50	0.5	100000	125000	0	0.499508
1	PRSet	50	0.5	100000	125000	0	0.564373
1	LDSC	50	0.5	100000	250000	1.15512e-204	0.318838
1	MAGMA	50	0.5	100000	250000	0	0.509749
1	PRSet	50	0.5	100000	250000	0	0.560066
10	LDSC	4050	0.1	1000	125000	0.253084	-0.0119562
10	MAGMA	4050	0.1	1000	125000	0.0136975	0.0257886
10	PRSet	4050	0.1	1000	125000	0.0152089	-0.0253949
10	LDSC	4050	0.1	1000	250000	0.436675	0.00813711
10	MAGMA	4050	0.1	1000	250000	5.30729e-10	0.0649629
10	PRSet	4050	0.1	1000	250000	0.0120748	-0.026259
10	LDSC	4050	0.1	10000	125000	0.403897	-0.00873195
10	MAGMA	4050	0.1	10000	125000	0.0821433	0.018186
10	PRSet	4050	0.1	10000	125000	0.00330416	0.0307367
10	LDSC	4050	0.1	10000	250000	0.035017	0.0220544
10	MAGMA	4050	0.1	10000	250000	2.00086e-09	0.0627452
10	PRSet	4050	0.1	10000	250000	0.000868324	0.0348392
10	LDSC	4050	0.1	100000	125000	0.0018449	-0.0325782
10	MAGMA	4050	0.1	100000	125000	0.0137645	-0.0257703
10	PRSet	4050	0.1	100000	125000	0.0015291	0.0331603
10	LDSC	4050	0.1	100000	250000	0.75027	0.0033297
10	MAGMA	4050	0.1	100000	250000	9.57162e-06	0.046309
10	PRSet	4050	0.1	100000	250000	0.436536	-0.00814284
10	LDSC	4050	0.5	1000	125000	0.342269	-0.00993513
10	MAGMA	4050	0.5	1000	125000	0.0029982	0.0310488
10	PRSet	4050	0.5	1000	125000	0.116922	-0.0164026
10	LDSC	4050	0.5	1000	250000	0.0224057	0.0238878
10	MAGMA	4050	0.5	1000	250000	1.65778e-09	0.0630639
10	PRSet	4050	0.5	1000	250000	0.111855	-0.0166336
10	LDSC	4050	0.5	10000	125000	0.731481	0.0035899
10	MAGMA	4050	0.5	10000	125000	7.186e-05	0.0415324
10	PRSet	4050	0.5	10000	125000	0.0135305	0.0258465
10	LDSC	4050	0.5	10000	250000	0.00261101	0.0314907
10	MAGMA	4050	0.5	10000	250000	7.26578e-12	0.0716853
10	PRSet	4050	0.5	10000	250000	0.0764633	0.0185399
10	LDSC	4050	0.5	100000	125000	0.126617	0.0159806
10	MAGMA	4050	0.5	100000	125000	0.000357968	0.0373398
10	PRSet	4050	0.5	100000	125000	1.26972e-06	0.0512886
10	LDSC	4050	0.5	100000	250000	0.00246107	0.0316781
10	MAGMA	4050	0.5	100000	250000	3.05473e-11	0.0695049
10	PRSet	4050	0.5	100000	250000	0.00203493	0.032695
10	LDSC	50	0.1	1000	125000	8.70515e-43	0.143266
10	MAGMA	50	0.1	1000	125000	5.37271e-169	0.289532
10	PRSet	50	0.1	1000	125000	2.73593e-16	0.0855225
10	LDSC	50	0.1	1000	250000	2.40979e-115	0.238527
10	MAGMA	50	0.1	1000	250000	0	0.402174
10	PRSet	50	0.1	1000	250000	6.63352e-29	0.116582
10	LDSC	50	0.1	10000	125000	8.2179e-53	0.159818
10	MAGMA	50	0.1	10000	125000	6.79813e-163	0.284192
10	PRSet	50	0.1	10000	125000	2.07215e-137	0.260789
10	LDSC	50	0.1	10000	250000	2.06679e-118	0.241732
10	MAGMA	50	0.1	10000	250000	0	0.405673
10	PRSet	50	0.1	10000	250000	5.21315e-208	0.321681
10	LDSC	50	0.1	100000	125000	7.03841e-87	0.206433
10	MAGMA	50	0.1	100000	125000	4.64e-177	0.296442
10	PRSet	50	0.1	100000	125000	0	0.484909
10	LDSC	50	0.1	100000	250000	1.02609e-121	0.245138
10	MAGMA	50	0.1	100000	250000	0	0.404118
10	PRSet	50	0.1	100000	250000	0	0.501762
10	LDSC	50	0.5	1000	125000	1.91088e-88	0.208327
10	MAGMA	50	0.5	1000	125000	0	0.424484
10	PRSet	50	0.5	1000	125000	2.57509e-127	0.250883
10	LDSC	50	0.5	1000	250000	1.98863e-106	0.228956
10	MAGMA	50	0.5	1000	250000	0	0.422663
10	PRSet	50	0.5	1000	250000	9.90509e-155	0.27695
10	LDSC	50	0.5	10000	125000	6.97355e-94	0.214773
10	MAGMA	50	0.5	10000	125000	0	0.435771
10	PRSet	50	0.5	10000	125000	0	0.483888
10	LDSC	50	0.5	10000	250000	5.28826e-107	0.229586
10	MAGMA	50	0.5	10000	250000	0	0.437291
10	PRSet	50	0.5	10000	250000	0	0.487859
10	LDSC	50	0.5	100000	125000	2.16193e-93	0.214199
10	MAGMA	50	0.5	100000	125000	0	0.458322
10	PRSet	50	0.5	100000	125000	0	0.557313
10	LDSC	50	0.5	100000	250000	1.9479e-99	0.221164
10	MAGMA	50	0.5	100000	250000	0	0.486595
10	PRSet	50	0.5	100000	250000	0	0.554999
11	LDSC	4050	0.1	1000	125000	0.00907635	0.0273036
11	MAGMA	4050	0.1	1000	125000	8.49921e-09	0.0602575
11	PRSet	4050	0.1	1000	125000	0.0189272	-0.0245611
11	LDSC	4050	0.1	1000	250000	8.36966e-07	0.0515539
11	MAGMA	4050	0.1	1000	250000	1.46298e-12	0.0740677
11	PRSet	4050	0.1	1000	250000	0.0931506	-0.0175709
11	LDSC	4050	0.1	10000	125000	0.0375474	0.0217637
11	MAGMA	4050	0.1	10000	125000	2.41162e-05	0.0441909
11	PRSet	4050	0.1	10000	125000	7.32625e-09	-0.0605222
11	LDSC	4050	0.1	10000	250000	4.76508e-05	0.0425577
11	MAGMA	4050	0.1	10000	250000	6.10864e-11	0.0684493
11	PRSet	4050	0.1	10000	250000	8.88839e-07	-0.0514339
11	LDSC	4050	0.1	100000	125000	0.0351489	0.0220449
11	MAGMA	4050	0.1	100000	125000	2.13268e-08	0.0586107
11	PRSet	4050	0.1	100000	125000	0.00486649	0.0294771
11	LDSC	4050	0.1	100000	250000	3.19819e-06	0.0487402
11	MAGMA	4050	0.1	100000	250000	4.40164e-13	0.0757906
11	PRSet	4050	0.1	100000	250000	0.00881401	0.0274344
11	LDSC	4050	0.5	1000	125000	0.0255045	0.0233743
11	MAGMA	4050	0.5	1000	125000	6.87336e-09	0.0606315
11	PRSet	4050	0.5	1000	125000	0.157117	-0.0148064
11	LDSC	4050	0.5	1000	250000	0.022596	0.0238612
11	MAGMA	4050	0.5	1000	250000	5.01487e-10	0.0650753
11	PRSet	4050	0.5	1000	250000	0.0927854	-0.0175905
11	LDSC	4050	0.5	10000	125000	0.0651364	0.0192999
11	MAGMA	4050	0.5	10000	125000	5.11468e-07	0.0525526
11	PRSet	4050	0.5	10000	125000	0.00583234	-0.0288589
11	LDSC	4050	0.5	10000	250000	0.046849	0.0207999
11	MAGMA	4050	0.5	10000	250000	8.41167e-08	0.0560698
11	PRSet	4050	0.5	10000	250000	1.16548e-05	-0.0458896
11	LDSC	4050	0.5	100000	125000	0.110174	0.0167161
11	MAGMA	4050	0.5	100000	125000	1.2125e-06	0.0507906
11	PRSet	4050	0.5	100000	125000	1.69525e-05	0.04601
11	LDSC	4050	0.5	100000	250000	0.0153994	0.0253539
11	MAGMA	4050	0.5	100000	250000	3.65457e-07	0.053224
11	PRSet	4050	0.5	100000	250000	0.000110961	0.0413541
11	LDSC	50	0.1	1000	125000	9.25714e-81	0.198792
11	MAGMA	50	0.1	1000	125000	3.61989e-114	0.237204
11	PRSet	50	0.1	1000	125000	9.14424e-06	0.0463419
11	LDSC	50	0.1	1000	250000	3.94177e-122	0.245476
11	MAGMA	50	0.1	1000	250000	1.33945e-211	0.324269
11	PRSet	50	0.1	1000	250000	1.13638e-07	0.0553979
11	LDSC	50	0.1	10000	125000	2.56232e-97	0.218671
11	MAGMA	50	0.1	10000	125000	3.05072e-115	0.238337
11	PRSet	50	0.1	10000	125000	4.51277e-76	0.192815
11	LDSC	50	0.1	10000	250000	4.46636e-132	0.255435
11	MAGMA	50	0.1	10000	250000	2.17472e-214	0.326421
11	PRSet	50	0.1	10000	250000	3.04304e-112	0.235237
11	LDSC	50	0.1	100000	125000	4.83095e-99	0.220639
11	MAGMA	50	0.1	100000	125000	6.45328e-135	0.258209
11	PRSet	50	0.1	100000	125000	0	0.435475
11	LDSC	50	0.1	100000	250000	3.57645e-119	0.242436
11	MAGMA	50	0.1	100000	250000	9.8885e-212	0.324371
11	PRSet	50	0.1	100000	250000	0	0.454063
11	LDSC	50	0.5	1000	125000	1.34865e-131	0.254963
11	MAGMA	50	0.5	1000	125000	1.16331e-303	0.389057
11	PRSet	50	0.5	1000	125000	2.04573e-84	0.203368
11	LDSC	50	0.5	1000	250000	2.95375e-117	0.240445
11	MAGMA	50	0.5	1000	250000	7.0697e-301	0.387256
11	PRSet	50	0.5	1000	250000	2.85389e-95	0.216334
11	LDSC	50	0.5	10000	125000	4.22481e-134	0.257414
11	MAGMA	50	0.5	10000	125000	0	0.400781
11	PRSet	50	0.5	10000	125000	0	0.423959
11	LDSC	50	0.5	10000	250000	1.37419e-118	0.24183
11	MAGMA	50	0.5	10000	250000	0	0.398634
11	PRSet	50	0.5	10000	250000	0	0.424115
11	LDSC	50	0.5	100000	125000	3.60253e-118	0.241396
11	MAGMA	50	0.5	100000	125000	0	0.419135
11	PRSet	50	0.5	100000	125000	0	0.520782
11	LDSC	50	0.5	100000	250000	7.44355e-109	0.231519
11	MAGMA	50	0.5	100000	250000	0	0.424079
11	PRSet	50	0.5	100000	250000	0	0.525193
12	LDSC	4050	0.1	1000	125000	0.0021816	-0.0320677
12	MAGMA	4050	0.1	1000	125000	7.3022e-05	0.041506
12	PRSet	4050	0.1	1000	125000	0.000604563	-0.0358916
12	LDSC	4050	0.1	1000	250000	0.000190359	-0.0390493
12	MAGMA	4050	0.1	1000	250000	0.0754779	0.0186019
12	PRSet	4050	0.1	1000	250000	7.71729e-06	-0.0468104
12	LDSC	4050	0.1	10000	125000	0.0381982	-0.0216907
12	MAGMA	4050	0.1	10000	125000	1.38566e-06	0.0505146
12	PRSet	4050	0.1	10000	125000	0.866142	-0.00176406
12	LDSC	4050	0.1	10000	250000	7.32798e-05	-0.041497
12	MAGMA	4050	0.1	10000	250000	0.00291296	0.0311516
12	PRSet	4050	0.1	10000	250000	0.827961	-0.00227431
12	LDSC	4050	0.1	100000	125000	2.44547e-05	-0.0441593
12	MAGMA	4050	0.1	100000	125000	0.122224	-0.0161735
12	PRSet	4050	0.1	100000	125000	0.0175052	-0.0248684
12	LDSC	4050	0.1	100000	250000	0.000443214	-0.0367621
12	MAGMA	4050	0.1	100000	250000	0.00359159	-0.0304734
12	PRSet	4050	0.1	100000	250000	0.002117	-0.0321724
12	LDSC	4050	0.5	1000	125000	0.0664444	0.0192073
12	MAGMA	4050	0.5	1000	125000	0.00297426	0.0310847
12	PRSet	4050	0.5	1000	125000	0.96428	0.000468673
12	LDSC	4050	0.5	1000	250000	0.622237	0.00515584
12	MAGMA	4050	0.5	1000	250000	0.318744	0.0104339
12	PRSet	4050	0.5	1000	250000	0.577853	0.00582425
12	LDSC	4050	0.5	10000	125000	0.128468	0.0159083
12	MAGMA	4050	0.5	10000	125000	2.81024e-07	0.053745
12	PRSet	4050	0.5	10000	125000	0.0701011	0.018959
12	LDSC	4050	0.5	10000	250000	0.864466	0.00178626
12	MAGMA	4050	0.5	10000	250000	0.028961	0.0228555
12	PRSet	4050	0.5	10000	250000	0.11765	0.0163774
12	LDSC	4050	0.5	100000	125000	0.479477	0.00740015
12	MAGMA	4050	0.5	100000	125000	0.760248	0.00319342
12	PRSet	4050	0.5	100000	125000	0.729183	-0.0036586
12	LDSC	4050	0.5	100000	250000	0.264084	0.011687
12	MAGMA	4050	0.5	100000	250000	0.160791	-0.0146761
12	PRSet	4050	0.5	100000	250000	0.558996	-0.00618657
12	LDSC	50	0.1	1000	125000	6.12764e-91	0.211437
12	MAGMA	50	0.1	1000	125000	1.65597e-214	0.326826
12	PRSet	50	0.1	1000	125000	2.36292e-07	0.0540378
12	LDSC	50	0.1	1000	250000	1.10944e-114	0.237974
12	MAGMA	50	0.1	1000	250000	1.669e-299	0.386737
12	PRSet	50	0.1	1000	250000	8.43017e-11	0.0678862
12	LDSC	50	0.1	10000	125000	8.18396e-97	0.218302
12	MAGMA	50	0.1	10000	125000	1.60703e-202	0.31747
12	PRSet	50	0.1	10000	125000	4.47869e-157	0.279256
12	LDSC	50	0.1	10000	250000	7.94752e-117	0.240227
12	MAGMA	50	0.1	10000	250000	3.81672e-293	0.382579
12	PRSet	50	0.1	10000	250000	1.15035e-213	0.326395
12	LDSC	50	0.1	100000	125000	1.89451e-116	0.239833
12	MAGMA	50	0.1	100000	125000	2.57489e-243	0.348286
12	PRSet	50	0.1	100000	125000	0	0.507602
12	LDSC	50	0.1	100000	250000	2.9102e-114	0.237531
12	MAGMA	50	0.1	100000	250000	0	0.401412
12	PRSet	50	0.1	100000	250000	0	0.528697
12	LDSC	50	0.5	1000	125000	6.20097e-132	0.25554
12	MAGMA	50	0.5	1000	125000	0	0.417767
12	PRSet	50	0.5	1000	125000	4.3044e-166	0.287224
12	LDSC	50	0.5	1000	250000	2.60907e-110	0.233314
12	MAGMA	50	0.5	1000	250000	0	0.406824
12	PRSet	50	0.5	1000	250000	5.59483e-192	0.309083
12	LDSC	50	0.5	10000	125000	6.45824e-136	0.259427
12	MAGMA	50	0.5	10000	125000	0	0.424296
12	PRSet	50	0.5	10000	125000	0	0.51136
12	LDSC	50	0.5	10000	250000	2.81442e-111	0.234353
12	MAGMA	50	0.5	10000	250000	0	0.411004
12	PRSet	50	0.5	10000	250000	0	0.514485
12	LDSC	50	0.5	100000	125000	1.76636e-125	0.249113
12	MAGMA	50	0.5	100000	125000	0	0.496221
12	PRSet	50	0.5	100000	125000	0	0.577631
12	LDSC	50	0.5	100000	250000	2.32939e-106	0.229021
12	MAGMA	50	0.5	100000	250000	0	0.48902
12	PRSet	50	0.5	100000	250000	0	0.58542
13	LDSC	4050	0.1	1000	125000	0.000790507	-0.0351019
13	MAGMA	4050	0.1	1000	125000	0.000501186	-0.0363993
13	PRSet	4050	0.1	1000	125000	0.655042	0.00467306
13	LDSC	4050	0.1	1000	250000	0.337478	-0.010032
13	MAGMA	4050	0.1	1000	250000	0.988048	-0.000156685
13	PRSet	4050	0.1	1000	250000	0.752993	-0.00329163
13	LDSC	4050	0.1	10000	125000	0.00795053	-0.0277603
13	MAGMA	4050	0.1	10000	125000	0.00325959	-0.0307723
13	PRSet	4050	0.1	10000	125000	0.297985	-0.0108861
13	LDSC	4050	0.1	10000	250000	0.28436	-0.0111973
13	MAGMA	4050	0.1	10000	250000	0.430707	-0.00824166
13	PRSet	4050	0.1	10000	250000	0.116637	-0.0164118
13	LDSC	4050	0.1	100000	125000	0.77658	-0.00296808
13	MAGMA	4050	0.1	100000	125000	0.617658	-0.00522094
13	PRSet	4050	0.1	100000	125000	0.293342	0.010993
13	LDSC	4050	0.1	100000	250000	0.0503343	-0.0204697
13	MAGMA	4050	0.1	100000	250000	0.64436	-0.00482808
13	PRSet	4050	0.1	100000	250000	0.481133	0.00737098
13	LDSC	4050	0.5	1000	125000	0.0649865	0.0193008
13	MAGMA	4050	0.5	1000	125000	0.00100638	0.0343975
13	PRSet	4050	0.5	1000	125000	0.690797	0.00416062
13	LDSC	4050	0.5	1000	250000	0.0760774	0.0185536
13	MAGMA	4050	0.5	1000	250000	1.05342e-06	0.0510554
13	PRSet	4050	0.5	1000	250000	0.319432	0.010414
13	LDSC	4050	0.5	10000	125000	0.0234384	0.0237026
13	MAGMA	4050	0.5	10000	125000	0.00150793	0.0331886
13	PRSet	4050	0.5	10000	125000	0.24044	0.0122812
13	LDSC	4050	0.5	10000	250000	0.0300788	0.0226864
13	MAGMA	4050	0.5	10000	250000	2.31581e-05	0.0442637
13	PRSet	4050	0.5	10000	250000	0.165682	0.0145047
13	LDSC	4050	0.5	100000	125000	0.0879694	0.0178455
13	MAGMA	4050	0.5	100000	125000	0.0562408	0.0199683
13	PRSet	4050	0.5	100000	125000	3.82291e-07	0.0537615
13	LDSC	4050	0.5	100000	250000	0.110465	0.0166939
13	MAGMA	4050	0.5	100000	250000	0.0338356	0.0221947
13	PRSet	4050	0.5	100000	250000	1.83986e-06	0.0506904
13	LDSC	50	0.1	1000	125000	8.78904e-59	0.168889
13	MAGMA	50	0.1	1000	125000	2.86883e-169	0.289727
13	PRSet	50	0.1	1000	125000	0.57605	0.00584206
13	LDSC	50	0.1	1000	250000	6.10776e-98	0.219429
13	MAGMA	50	0.1	1000	250000	1.27248e-222	0.332759
13	PRSet	50	0.1	1000	250000	0.0150473	0.0254013
13	LDSC	50	0.1	10000	125000	6.60119e-65	0.177738
13	MAGMA	50	0.1	10000	125000	7.72687e-163	0.284101
13	PRSet	50	0.1	10000	125000	9.93332e-65	0.177508
13	LDSC	50	0.1	10000	250000	1.13351e-108	0.231369
13	MAGMA	50	0.1	10000	250000	1.72215e-220	0.331147
13	PRSet	50	0.1	10000	250000	3.5154e-133	0.256624
13	LDSC	50	0.1	100000	125000	3.29084e-90	0.210409
13	MAGMA	50	0.1	100000	125000	2.22546e-197	0.313136
13	PRSet	50	0.1	100000	125000	0	0.454134
13	LDSC	50	0.1	100000	250000	4.08283e-108	0.230765
13	MAGMA	50	0.1	100000	250000	6.66254e-256	0.35699
13	PRSet	50	0.1	100000	250000	0	0.477949
13	LDSC	50	0.5	1000	125000	1.74152e-91	0.211925
13	MAGMA	50	0.5	1000	125000	0	0.394358
13	PRSet	50	0.5	1000	125000	2.29483e-64	0.176988
13	LDSC	50	0.5	1000	250000	2.02952e-88	0.208266
13	MAGMA	50	0.5	1000	250000	2.06917e-285	0.377176
13	PRSet	50	0.5	1000	250000	7.90876e-87	0.206359
13	LDSC	50	0.5	10000	125000	8.07745e-99	0.220431
13	MAGMA	50	0.5	10000	125000	1.52342e-304	0.389707
13	PRSet	50	0.5	10000	125000	0	0.449576
13	LDSC	50	0.5	10000	250000	8.80199e-91	0.211091
13	MAGMA	50	0.5	10000	250000	7.77025e-289	0.37945
13	PRSet	50	0.5	10000	250000	0	0.468799
13	LDSC	50	0.5	100000	125000	8.54137e-104	0.226021
13	MAGMA	50	0.5	100000	125000	0	0.458197
13	PRSet	50	0.5	100000	125000	0	0.54892
13	LDSC	50	0.5	100000	250000	5.31224e-91	0.211351
13	MAGMA	50	0.5	100000	250000	0	0.442311
13	PRSet	50	0.5	100000	250000	0	0.545463
14	LDSC	4050	0.1	1000	125000	0.846753	-0.00202146
14	MAGMA	4050	0.1	1000	125000	4.19574e-27	0.112774
14	PRSet	4050	0.1	1000	125000	0.176158	0.0141493
14	LDSC	4050	0.1	1000	250000	9.82118e-05	0.04074
14	MAGMA	4050	0.1	1000	250000	1.23956e-26	0.111727
14	PRSet	4050	0.1	1000	250000	0.294299	0.01097
14	LDSC	4050	0.1	10000	125000	0.528774	-0.0065883
14	MAGMA	4050	0.1	10000	125000	1.57903e-28	0.115887
14	PRSet	4050	0.1	10000	125000	0.474577	0.0074796
14	LDSC	4050	0.1	10000	250000	0.0014213	0.0333693
14	MAGMA	4050	0.1	10000	250000	7.08883e-28	0.114472
14	PRSet	4050	0.1	10000	250000	0.140643	0.0154121
14	LDSC	4050	0.1	100000	125000	0.124619	0.0160626
14	MAGMA	4050	0.1	100000	125000	1.18486e-17	0.0894762
14	PRSet	4050	0.1	100000	125000	0.000829224	0.0349714
14	LDSC	4050	0.1	100000	250000	0.0207958	0.0241793
14	MAGMA	4050	0.1	100000	250000	1.07843e-23	0.104954
14	PRSet	4050	0.1	100000	250000	1.52972e-08	0.0592159
14	LDSC	4050	0.5	1000	125000	0.538508	0.00643341
14	MAGMA	4050	0.5	1000	125000	3.84833e-29	0.117202
14	PRSet	4050	0.5	1000	125000	0.507142	0.00693822
14	LDSC	4050	0.5	1000	250000	0.000921293	0.0346582
14	MAGMA	4050	0.5	1000	250000	1.33046e-23	0.104737
14	PRSet	4050	0.5	1000	250000	0.392072	0.00895254
14	LDSC	4050	0.5	10000	125000	0.843328	-0.00206723
14	MAGMA	4050	0.5	10000	125000	7.76623e-30	0.118675
14	PRSet	4050	0.5	10000	125000	0.0376337	0.0217481
14	LDSC	4050	0.5	10000	250000	0.0021231	0.0321367
14	MAGMA	4050	0.5	10000	250000	2.98644e-23	0.103898
14	PRSet	4050	0.5	10000	250000	0.00326851	0.0307711
14	LDSC	4050	0.5	100000	125000	0.00941538	0.0271594
14	MAGMA	4050	0.5	100000	125000	1.82143e-19	0.0943832
14	PRSet	4050	0.5	100000	125000	0.00022388	0.039178
14	LDSC	4050	0.5	100000	250000	0.00691538	0.0282504
14	MAGMA	4050	0.5	100000	250000	4.56497e-20	0.0959553
14	PRSet	4050	0.5	100000	250000	1.6361e-09	0.0640633
14	LDSC	50	0.1	1000	125000	4.76399e-103	0.225322
14	MAGMA	50	0.1	1000	125000	1.07538e-184	0.302973
14	PRSet	50	0.1	1000	125000	2.13022e-11	0.070008
14	LDSC	50	0.1	1000	250000	8.93435e-106	0.22834
14	MAGMA	50	0.1	1000	250000	2.7844e-305	0.39041
14	PRSet	50	0.1	1000	250000	3.18023e-22	0.101346
14	LDSC	50	0.1	10000	125000	5.20468e-94	0.215016
14	MAGMA	50	0.1	10000	125000	1.17817e-187	0.305419
14	PRSet	50	0.1	10000	125000	2.17513e-131	0.255
14	LDSC	50	0.1	10000	250000	1.09484e-107	0.230433
14	MAGMA	50	0.1	10000	250000	2.85932e-301	0.387818
14	PRSet	50	0.1	10000	250000	2.544e-175	0.295175
14	LDSC	50	0.1	100000	125000	8.35363e-95	0.215941
14	MAGMA	50	0.1	100000	125000	1.82178e-265	0.363866
14	PRSet	50	0.1	100000	125000	0	0.507614
14	LDSC	50	0.1	100000	250000	7.54967e-91	0.211293
14	MAGMA	50	0.1	100000	250000	0	0.412091
14	PRSet	50	0.1	100000	250000	0	0.537567
14	LDSC	50	0.5	1000	125000	1.80736e-106	0.229102
14	MAGMA	50	0.5	1000	125000	0	0.416524
14	PRSet	50	0.5	1000	125000	2.37887e-156	0.27851
14	LDSC	50	0.5	1000	250000	1.25742e-90	0.21103
14	MAGMA	50	0.5	1000	250000	0	0.397949
14	PRSet	50	0.5	1000	250000	9.24019e-163	0.284227
14	LDSC	50	0.5	10000	125000	1.33338e-101	0.223704
14	MAGMA	50	0.5	10000	125000	0	0.420071
14	PRSet	50	0.5	10000	125000	0	0.513168
14	LDSC	50	0.5	10000	250000	2.73427e-91	0.211816
14	MAGMA	50	0.5	10000	250000	0	0.404171
14	PRSet	50	0.5	10000	250000	0	0.520608
14	LDSC	50	0.5	100000	125000	9.08146e-91	0.211198
14	MAGMA	50	0.5	100000	125000	0	0.506418
14	PRSet	50	0.5	100000	125000	0	0.606482
14	LDSC	50	0.5	100000	250000	6.99503e-85	0.204082
14	MAGMA	50	0.5	100000	250000	0	0.482389
14	PRSet	50	0.5	100000	250000	0	0.604816
15	LDSC	4050	0.1	1000	125000	0.0346288	-0.0221123
15	MAGMA	4050	0.1	1000	125000	1.98674e-05	-0.0446543
15	PRSet	4050	0.1	1000	125000	0.894664	-0.0013859
15	LDSC	4050	0.1	1000	250000	1.62731e-05	-0.0451182
15	MAGMA	4050	0.1	1000	250000	0.000180759	-0.039192
15	PRSet	4050	0.1	1000	250000	0.352941	-0.00972284
15	LDSC	4050	0.1	10000	125000	0.0129747	-0.0260037
15	MAGMA	4050	0.1	10000	125000	0.000622414	-0.035813
15	PRSet	4050	0.1	10000	125000	0.152655	-0.0149702
15	LDSC	4050	0.1	10000	250000	1.55109e-05	-0.045229
15	MAGMA	4050	0.1	10000	250000	0.000367806	-0.0372837
15	PRSet	4050	0.1	10000	250000	0.640203	0.00489249
15	LDSC	4050	0.1	100000	125000	0.00971598	-0.0270641
15	MAGMA	4050	0.1	100000	125000	2.0065e-18	-0.091655
15	PRSet	4050	0.1	100000	125000	0.87468	-0.00165115
15	LDSC	4050	0.1	100000	250000	0.0269663	-0.023152
15	MAGMA	4050	0.1	100000	250000	9.31391e-13	-0.0747342
15	PRSet	4050	0.1	100000	250000	0.015517	0.0253479
15	LDSC	4050	0.5	1000	125000	4.57533e-05	-0.0426649
15	MAGMA	4050	0.5	1000	125000	0.928155	0.000943734
15	PRSet	4050	0.5	1000	125000	0.177619	0.0141109
15	LDSC	4050	0.5	1000	250000	0.0949389	-0.0174781
15	MAGMA	4050	0.5	1000	250000	0.529952	0.00657384
15	PRSet	4050	0.5	1000	250000	0.122237	0.0161764
15	LDSC	4050	0.5	10000	125000	7.7284e-05	-0.0413707
15	MAGMA	4050	0.5	10000	125000	0.836979	-0.0021536
15	PRSet	4050	0.5	10000	125000	0.852671	-0.001944
15	LDSC	4050	0.5	10000	250000	0.0383794	-0.0216739
15	MAGMA	4050	0.5	10000	250000	0.532119	0.00653925
15	PRSet	4050	0.5	10000	250000	0.435117	0.00817007
15	LDSC	4050	0.5	100000	125000	0.0765288	-0.0185382
15	MAGMA	4050	0.5	100000	125000	0.000813967	-0.0350421
15	PRSet	4050	0.5	100000	125000	0.23488	0.0126186
15	LDSC	4050	0.5	100000	250000	0.753893	-0.00328136
15	MAGMA	4050	0.5	100000	250000	0.0001482	-0.0397109
15	PRSet	4050	0.5	100000	250000	0.0736126	0.018978
15	LDSC	50	0.1	1000	125000	2.19043e-72	0.188164
15	MAGMA	50	0.1	1000	125000	3.91113e-183	0.301789
15	PRSet	50	0.1	1000	125000	9.8022e-05	0.040738
15	LDSC	50	0.1	1000	250000	1.18753e-99	0.221588
15	MAGMA	50	0.1	1000	250000	2.79932e-282	0.375445
15	PRSet	50	0.1	1000	250000	1.01968e-15	0.0839188
15	LDSC	50	0.1	10000	125000	2.79629e-78	0.19587
15	MAGMA	50	0.1	10000	125000	3.90063e-177	0.296748
15	PRSet	50	0.1	10000	125000	8.18766e-108	0.230686
15	LDSC	50	0.1	10000	250000	3.28492e-100	0.22222
15	MAGMA	50	0.1	10000	250000	4.03573e-276	0.371294
15	PRSet	50	0.1	10000	250000	5.56857e-203	0.318003
15	LDSC	50	0.1	100000	125000	4.66844e-110	0.233089
15	MAGMA	50	0.1	100000	125000	1.4662e-220	0.331518
15	PRSet	50	0.1	100000	125000	0	0.493079
15	LDSC	50	0.1	100000	250000	8.58875e-111	0.23388
15	MAGMA	50	0.1	100000	250000	8.90682e-290	0.380436
15	PRSet	50	0.1	100000	250000	0	0.505402
15	LDSC	50	0.5	1000	125000	4.82355e-115	0.238404
15	MAGMA	50	0.5	1000	125000	0	0.438333
15	PRSet	50	0.5	1000	125000	1.80468e-119	0.243062
15	LDSC	50	0.5	1000	250000	2.05489e-103	0.225813
15	MAGMA	50	0.5	1000	250000	0	0.398083
15	PRSet	50	0.5	1000	250000	6.46193e-154	0.27642
15	LDSC	50	0.5	10000	125000	4.9998e-119	0.242568
15	MAGMA	50	0.5	10000	125000	0	0.434125
15	PRSet	50	0.5	10000	125000	0	0.493237
15	LDSC	50	0.5	10000	250000	2.40663e-105	0.227952
15	MAGMA	50	0.5	10000	250000	0	0.395552
15	PRSet	50	0.5	10000	250000	0	0.511328
15	LDSC	50	0.5	100000	125000	6.8368e-113	0.236125
15	MAGMA	50	0.5	100000	125000	0	0.48554
15	PRSet	50	0.5	100000	125000	0	0.560004
15	LDSC	50	0.5	100000	250000	3.97131e-101	0.223255
15	MAGMA	50	0.5	100000	250000	0	0.462351
15	PRSet	50	0.5	100000	250000	0	0.561992
16	LDSC	4050	0.1	1000	125000	0.0289372	-0.0228498
16	MAGMA	4050	0.1	1000	125000	6.28053e-05	0.0418641
16	PRSet	4050	0.1	1000	125000	0.0873214	0.0178856
16	LDSC	4050	0.1	1000	250000	0.110185	-0.0167095
16	MAGMA	4050	0.1	1000	250000	9.21533e-11	0.0677783
16	PRSet	4050	0.1	1000	250000	0.308633	-0.0106505
16	LDSC	4050	0.1	10000	125000	0.0112991	-0.0265002
16	MAGMA	4050	0.1	10000	125000	0.00546153	0.0290649
16	PRSet	4050	0.1	10000	125000	0.00153579	-0.0331395
16	LDSC	4050	0.1	10000	250000	0.0482288	-0.0206635
16	MAGMA	4050	0.1	10000	250000	1.03073e-09	0.0638585
16	PRSet	4050	0.1	10000	250000	0.00259933	-0.0315043
16	LDSC	4050	0.1	100000	125000	0.00373314	-0.0303347
16	MAGMA	4050	0.1	100000	125000	0.0655469	0.0192636
16	PRSet	4050	0.1	100000	125000	0.306062	-0.0107089
16	LDSC	4050	0.1	100000	250000	0.196521	-0.0135103
16	MAGMA	4050	0.1	100000	250000	1.11551e-06	0.0509448
16	PRSet	4050	0.1	100000	250000	2.04641e-05	-0.0445848
16	LDSC	4050	0.5	1000	125000	0.0255154	-0.0233641
16	MAGMA	4050	0.5	1000	125000	0.974794	0.000330525
16	PRSet	4050	0.5	1000	125000	2.03815e-06	-0.0496868
16	LDSC	4050	0.5	1000	250000	0.72497	-0.00368033
16	MAGMA	4050	0.5	1000	250000	0.126857	0.0159695
16	PRSet	4050	0.5	1000	250000	0.000123896	-0.0401534
16	LDSC	4050	0.5	10000	125000	0.00768003	-0.0278864
16	MAGMA	4050	0.5	10000	125000	0.472227	0.00751982
16	PRSet	4050	0.5	10000	125000	3.5476e-07	-0.05327
16	LDSC	4050	0.5	10000	250000	0.393087	-0.00893379
16	MAGMA	4050	0.5	10000	250000	0.0259032	0.023303
16	PRSet	4050	0.5	10000	250000	2.09927e-07	-0.054302
16	LDSC	4050	0.5	100000	125000	0.0664983	-0.0191959
16	MAGMA	4050	0.5	100000	125000	0.431286	0.00823255
16	PRSet	4050	0.5	100000	125000	0.898647	-0.00135113
16	LDSC	4050	0.5	100000	250000	0.385817	-0.00907182
16	MAGMA	4050	0.5	100000	250000	0.00772804	0.0278646
16	PRSet	4050	0.5	100000	250000	0.427278	-0.00841374
16	LDSC	50	0.1	1000	125000	8.12918e-71	0.186479
16	MAGMA	50	0.1	1000	125000	1.58948e-186	0.305291
16	PRSet	50	0.1	1000	125000	1.63055e-07	0.0548937
16	LDSC	50	0.1	1000	250000	3.38357e-94	0.215802
16	MAGMA	50	0.1	1000	250000	3.52783e-278	0.37353
16	PRSet	50	0.1	1000	250000	5.91218e-17	0.0876987
16	LDSC	50	0.1	10000	125000	1.22289e-69	0.184881
16	MAGMA	50	0.1	10000	125000	1.96205e-168	0.289934
16	PRSet	50	0.1	10000	125000	3.75792e-159	0.28179
16	LDSC	50	0.1	10000	250000	8.47783e-91	0.21179
16	MAGMA	50	0.1	10000	250000	4.30419e-270	0.368018
16	PRSet	50	0.1	10000	250000	3.47577e-166	0.288094
16	LDSC	50	0.1	100000	125000	9.16667e-83	0.201993
16	MAGMA	50	0.1	100000	125000	1.70729e-220	0.332218
16	PRSet	50	0.1	100000	125000	0	0.465613
16	LDSC	50	0.1	100000	250000	1.36787e-96	0.218583
16	MAGMA	50	0.1	100000	250000	0	0.394003
16	PRSet	50	0.1	100000	250000	0	0.479432
16	LDSC	50	0.5	1000	125000	2.83313e-128	0.252538
16	MAGMA	50	0.5	1000	125000	0	0.415119
16	PRSet	50	0.5	1000	125000	3.80469e-123	0.247391
16	LDSC	50	0.5	1000	250000	2.98028e-108	0.231658
16	MAGMA	50	0.5	1000	250000	0	0.412436
16	PRSet	50	0.5	1000	250000	1.80262e-147	0.271089
16	LDSC	50	0.5	10000	125000	5.01552e-125	0.249269
16	MAGMA	50	0.5	10000	125000	0	0.415534
16	PRSet	50	0.5	10000	125000	0	0.487908
16	LDSC	50	0.5	10000	250000	1.34143e-106	0.229849
16	MAGMA	50	0.5	10000	250000	0	0.420422
16	PRSet	50	0.5	10000	250000	0	0.489879
16	LDSC	50	0.5	100000	125000	3.58338e-106	0.22938
16	MAGMA	50	0.5	100000	125000	0	0.476578
16	PRSet	50	0.5	100000	125000	0	0.533145
16	LDSC	50	0.5	100000	250000	1.23092e-102	0.225456
16	MAGMA	50	0.5	100000	250000	0	0.487508
16	PRSet	50	0.5	100000	250000	0	0.537609
17	LDSC	4050	0.1	1000	125000	0.151459	0.0150015
17	MAGMA	4050	0.1	1000	125000	1.3299e-19	0.0947318
17	PRSet	4050	0.1	1000	125000	0.322263	-0.0103525
17	LDSC	4050	0.1	1000	250000	0.234223	0.0124408
17	MAGMA	4050	0.1	1000	250000	1.77292e-09	0.0629323
17	PRSet	4050	0.1	1000	250000	0.0325995	-0.0223506
17	LDSC	4050	0.1	10000	125000	0.734167	0.00355156
17	MAGMA	4050	0.1	10000	125000	1.12391e-19	0.0949236
17	PRSet	4050	0.1	10000	125000	6.32848e-07	-0.0520952
17	LDSC	4050	0.1	10000	250000	0.398221	0.00883531
17	MAGMA	4050	0.1	10000	250000	2.06955e-09	0.0626698
17	PRSet	4050	0.1	10000	250000	4.84917e-08	-0.057072
17	LDSC	4050	0.1	100000	125000	0.804294	-0.00259154
17	MAGMA	4050	0.1	100000	125000	2.81456e-14	0.0795532
17	PRSet	4050	0.1	100000	125000	0.0664742	0.0191994
17	LDSC	4050	0.1	100000	250000	0.669676	0.00446149
17	MAGMA	4050	0.1	100000	250000	4.31725e-09	0.0614075
17	PRSet	4050	0.1	100000	250000	0.0382462	-0.0216792
17	LDSC	4050	0.5	1000	125000	0.0146345	0.0255322
17	MAGMA	4050	0.5	1000	125000	4.81424e-16	0.0848819
17	PRSet	4050	0.5	1000	125000	0.000536061	-0.0362096
17	LDSC	4050	0.5	1000	250000	0.713882	-0.00383456
17	MAGMA	4050	0.5	1000	250000	0.000406812	0.0369772
17	PRSet	4050	0.5	1000	250000	0.0229414	-0.023788
17	LDSC	4050	0.5	10000	125000	0.168233	0.0144107
17	MAGMA	4050	0.5	10000	125000	1.05781e-14	0.0808659
17	PRSet	4050	0.5	10000	125000	3.27326e-06	-0.0486732
17	LDSC	4050	0.5	10000	250000	0.7172	-0.00378808
17	MAGMA	4050	0.5	10000	250000	0.00022192	0.0386196
17	PRSet	4050	0.5	10000	250000	1.19747e-05	-0.0457954
17	LDSC	4050	0.5	100000	125000	0.621876	0.00515802
17	MAGMA	4050	0.5	100000	125000	1.20746e-12	0.0743023
17	PRSet	4050	0.5	100000	125000	0.0886433	0.0180916
17	LDSC	4050	0.5	100000	250000	0.84414	0.00205613
17	MAGMA	4050	0.5	100000	250000	7.76002e-05	0.0413286
17	PRSet	4050	0.5	100000	250000	0.637163	0.00500767
17	LDSC	50	0.1	1000	125000	2.81675e-63	0.175396
17	MAGMA	50	0.1	1000	125000	7.91156e-118	0.241051
17	PRSet	50	0.1	1000	125000	0.115555	0.0164391
17	LDSC	50	0.1	1000	250000	5.04725e-98	0.219486
17	MAGMA	50	0.1	1000	250000	2.79083e-224	0.333952
17	PRSet	50	0.1	1000	250000	0.442518	0.00802205
17	LDSC	50	0.1	10000	125000	1.36583e-70	0.185545
17	MAGMA	50	0.1	10000	125000	2.53081e-122	0.245683
17	PRSet	50	0.1	10000	125000	1.1932e-67	0.181546
17	LDSC	50	0.1	10000	250000	9.38567e-104	0.225937
17	MAGMA	50	0.1	10000	250000	1.47565e-219	0.330383
17	PRSet	50	0.1	10000	250000	5.499e-122	0.245375
17	LDSC	50	0.1	100000	125000	3.20957e-100	0.221981
17	MAGMA	50	0.1	100000	125000	1.55855e-151	0.273887
17	PRSet	50	0.1	100000	125000	0	0.446922
17	LDSC	50	0.1	100000	250000	7.76439e-115	0.237917
17	MAGMA	50	0.1	100000	250000	4.19711e-238	0.344184
17	PRSet	50	0.1	100000	250000	0	0.473175
17	LDSC	50	0.5	1000	125000	5.78167e-114	0.236997
17	MAGMA	50	0.5	1000	125000	8.0786e-306	0.390462
17	PRSet	50	0.5	1000	125000	1.24504e-67	0.181523
17	LDSC	50	0.5	1000	250000	6.94735e-113	0.235851
17	MAGMA	50	0.5	1000	250000	2.56794e-302	0.388204
17	PRSet	50	0.5	1000	250000	4.13811e-62	0.173737
17	LDSC	50	0.5	10000	125000	5.07136e-113	0.235997
17	MAGMA	50	0.5	10000	125000	0	0.395535
17	PRSet	50	0.5	10000	125000	0	0.445156
17	LDSC	50	0.5	10000	250000	1.44796e-111	0.234445
17	MAGMA	50	0.5	10000	250000	0	0.393579
17	PRSet	50	0.5	10000	250000	0	0.451111
17	LDSC	50	0.5	100000	125000	1.44162e-110	0.233375
17	MAGMA	50	0.5	100000	125000	0	0.460463
17	PRSet	50	0.5	100000	125000	0	0.532526
17	LDSC	50	0.5	100000	250000	3.58694e-108	0.230787
17	MAGMA	50	0.5	100000	250000	0	0.444652
17	PRSet	50	0.5	100000	250000	0	0.528845
18	LDSC	4050	0.1	1000	125000	0.115336	0.0164687
18	MAGMA	4050	0.1	1000	125000	6.63736e-05	0.0417186
18	PRSet	4050	0.1	1000	125000	0.919573	-0.00105607
18	LDSC	4050	0.1	1000	250000	0.0383604	0.0216595
18	MAGMA	4050	0.1	1000	250000	3.18491e-13	0.0762049
18	PRSet	4050	0.1	1000	250000	0.00209312	-0.0321794
18	LDSC	4050	0.1	10000	125000	0.00582113	0.0288415
18	MAGMA	4050	0.1	10000	125000	4.18646e-07	0.0529235
18	PRSet	4050	0.1	10000	125000	0.839826	-0.00211396
18	LDSC	4050	0.1	10000	250000	0.0163127	0.0251198
18	MAGMA	4050	0.1	10000	250000	2.37162e-16	0.0857776
18	PRSet	4050	0.1	10000	250000	0.190896	-0.0136799
18	LDSC	4050	0.1	100000	125000	0.68922	-0.00418252
18	MAGMA	4050	0.1	100000	125000	0.802227	0.00261952
18	PRSet	4050	0.1	100000	125000	0.58737	0.00567709
18	LDSC	4050	0.1	100000	250000	0.241756	0.0122429
18	MAGMA	4050	0.1	100000	250000	5.29119e-06	0.047617
18	PRSet	4050	0.1	100000	250000	0.753298	0.00328892
18	LDSC	4050	0.5	1000	125000	0.00973676	0.0270358
18	MAGMA	4050	0.5	1000	125000	3.39014e-11	0.0693253
18	PRSet	4050	0.5	1000	125000	0.0844045	-0.0180492
18	LDSC	4050	0.5	1000	250000	0.000236788	0.0384472
18	MAGMA	4050	0.5	1000	250000	2.59071e-09	0.0622876
18	PRSet	4050	0.5	1000	250000	0.000220623	-0.0386375
18	LDSC	4050	0.5	10000	125000	0.0162318	0.0251389
18	MAGMA	4050	0.5	10000	125000	1.6956e-16	0.0861983
18	PRSet	4050	0.5	10000	125000	0.917964	0.00107753
18	LDSC	4050	0.5	10000	250000	0.000104063	0.0405888
18	MAGMA	4050	0.5	10000	250000	1.1935e-14	0.0807062
18	PRSet	4050	0.5	10000	250000	0.0133195	0.0258956
18	LDSC	4050	0.5	100000	125000	0.101213	0.0171416
18	MAGMA	4050	0.5	100000	125000	0.00100036	0.0344133
18	PRSet	4050	0.5	100000	125000	0.246918	0.0123268
18	LDSC	4050	0.5	100000	250000	0.0144169	0.025589
18	MAGMA	4050	0.5	100000	250000	9.33403e-06	0.0463531
18	PRSet	4050	0.5	100000	250000	0.80224	0.00266771
18	LDSC	50	0.1	1000	125000	1.92845e-101	0.223674
18	MAGMA	50	0.1	1000	125000	5.34055e-233	0.340927
18	PRSet	50	0.1	1000	125000	6.50225e-08	0.0565355
18	LDSC	50	0.1	1000	250000	2.11481e-83	0.20239
18	MAGMA	50	0.1	1000	250000	0	0.407023
18	PRSet	50	0.1	1000	250000	1.10207e-12	0.074452
18	LDSC	50	0.1	10000	125000	5.36654e-94	0.215145
18	MAGMA	50	0.1	10000	125000	1.64737e-213	0.326221
18	PRSet	50	0.1	10000	125000	1.0042e-171	0.292272
18	LDSC	50	0.1	10000	250000	3.44206e-83	0.202127
18	MAGMA	50	0.1	10000	250000	0	0.407265
18	PRSet	50	0.1	10000	250000	7.97932e-225	0.334941
18	LDSC	50	0.1	100000	125000	2.17011e-94	0.215604
18	MAGMA	50	0.1	100000	125000	1.77584e-248	0.35217
18	PRSet	50	0.1	100000	125000	0	0.516656
18	LDSC	50	0.1	100000	250000	5.18055e-88	0.208036
18	MAGMA	50	0.1	100000	250000	0	0.429306
18	PRSet	50	0.1	100000	250000	0	0.542273
18	LDSC	50	0.5	1000	125000	3.68074e-110	0.23327
18	MAGMA	50	0.5	1000	125000	0	0.446486
18	PRSet	50	0.5	1000	125000	1.76439e-167	0.288685
18	LDSC	50	0.5	1000	250000	4.0035e-90	0.210572
18	MAGMA	50	0.5	1000	250000	0	0.427253
18	PRSet	50	0.5	1000	250000	5.42143e-168	0.289125
18	LDSC	50	0.5	10000	125000	8.33577e-107	0.229625
18	MAGMA	50	0.5	10000	125000	0	0.450238
18	PRSet	50	0.5	10000	125000	0	0.529876
18	LDSC	50	0.5	10000	250000	1.62627e-87	0.207435
18	MAGMA	50	0.5	10000	250000	0	0.43812
18	PRSet	50	0.5	10000	250000	0	0.537713
18	LDSC	50	0.5	100000	125000	3.07704e-85	0.204658
18	MAGMA	50	0.5	100000	125000	0	0.499342
18	PRSet	50	0.5	100000	125000	0	0.597465
18	LDSC	50	0.5	100000	250000	4.05175e-76	0.193138
18	MAGMA	50	0.5	100000	250000	0	0.500468
18	PRSet	50	0.5	100000	250000	0	0.594742
19	LDSC	4050	0.1	1000	125000	0.000355023	-0.0373576
19	MAGMA	4050	0.1	1000	125000	0.661037	0.00458658
19	PRSet	4050	0.1	1000	125000	0.530635	-0.00655919
19	LDSC	4050	0.1	1000	250000	0.0392939	-0.0215593
19	MAGMA	4050	0.1	1000	250000	0.00794429	0.0277657
19	PRSet	4050	0.1	1000	250000	0.439967	-0.0080782
19	LDSC	4050	0.1	10000	125000	0.0393862	-0.0215491
19	MAGMA	4050	0.1	10000	125000	0.771191	-0.00304199
19	PRSet	4050	0.1	10000	125000	0.189632	0.0137209
19	LDSC	4050	0.1	10000	250000	0.0516859	-0.0203526
19	MAGMA	4050	0.1	10000	250000	0.0160624	0.0251827
19	PRSet	4050	0.1	10000	250000	0.0130501	0.0259675
19	LDSC	4050	0.1	100000	125000	0.075333	-0.0186026
19	MAGMA	4050	0.1	100000	125000	0.267297	-0.0116035
19	PRSet	4050	0.1	100000	125000	0.646663	-0.00479554
19	LDSC	4050	0.1	100000	250000	0.451964	-0.0078675
19	MAGMA	4050	0.1	100000	250000	0.376137	-0.0092576
19	PRSet	4050	0.1	100000	250000	0.0108542	0.0266533
19	LDSC	4050	0.5	1000	125000	0.267764	-0.0115922
19	MAGMA	4050	0.5	1000	125000	0.000793392	0.0350947
19	PRSet	4050	0.5	1000	125000	0.985861	0.000185376
19	LDSC	4050	0.5	1000	250000	0.823235	0.00233664
19	MAGMA	4050	0.5	1000	250000	1.54213e-05	0.0452148
19	PRSet	4050	0.5	1000	250000	0.0134932	0.025843
19	LDSC	4050	0.5	10000	125000	0.421247	-0.00841264
19	MAGMA	4050	0.5	10000	125000	0.000330149	0.0375562
19	PRSet	4050	0.5	10000	125000	0.00160684	0.0330082
19	LDSC	4050	0.5	10000	250000	0.348071	0.0098151
19	MAGMA	4050	0.5	10000	250000	1.95429e-06	0.0497703
19	PRSet	4050	0.5	10000	250000	9.22879e-06	0.0463995
19	LDSC	4050	0.5	100000	125000	0.0101185	0.0269008
19	MAGMA	4050	0.5	100000	125000	0.000494366	0.0364409
19	PRSet	4050	0.5	100000	125000	6.39812e-14	0.0798197
19	LDSC	4050	0.5	100000	250000	0.00183202	0.0325957
19	MAGMA	4050	0.5	100000	250000	3.93779e-07	0.0530532
19	PRSet	4050	0.5	100000	250000	1.27185e-11	0.0719642
19	LDSC	50	0.1	1000	125000	2.99447e-63	0.175394
19	MAGMA	50	0.1	1000	125000	1.10589e-136	0.259981
19	PRSet	50	0.1	1000	125000	0.000189536	0.0389985
19	LDSC	50	0.1	1000	250000	6.95345e-102	0.223898
19	MAGMA	50	0.1	1000	250000	1.64266e-285	0.377255
19	PRSet	50	0.1	1000	250000	0.000967407	0.0344772
19	LDSC	50	0.1	10000	125000	7.35582e-73	0.18862
19	MAGMA	50	0.1	10000	125000	3.26269e-119	0.242536
19	PRSet	50	0.1	10000	125000	4.51583e-131	0.254571
19	LDSC	50	0.1	10000	250000	5.1505e-103	0.22516
19	MAGMA	50	0.1	10000	250000	2.68591e-270	0.366988
19	PRSet	50	0.1	10000	250000	1.68243e-148	0.271249
19	LDSC	50	0.1	100000	125000	2.0353e-103	0.225609
19	MAGMA	50	0.1	100000	125000	7.68065e-190	0.307043
19	PRSet	50	0.1	100000	125000	0	0.470879
19	LDSC	50	0.1	100000	250000	1.07987e-119	0.243031
19	MAGMA	50	0.1	100000	250000	1.52049e-287	0.378606
19	PRSet	50	0.1	100000	250000	0	0.489719
19	LDSC	50	0.5	1000	125000	7.507e-122	0.245249
19	MAGMA	50	0.5	1000	125000	0	0.401852
19	PRSet	50	0.5	1000	125000	2.78008e-82	0.200766
19	LDSC	50	0.5	1000	250000	4.26857e-122	0.2455
19	MAGMA	50	0.5	1000	250000	0	0.413526
19	PRSet	50	0.5	1000	250000	1.28655e-90	0.21092
19	LDSC	50	0.5	10000	125000	2.98147e-123	0.246678
19	MAGMA	50	0.5	10000	125000	0	0.398692
19	PRSet	50	0.5	10000	125000	0	0.460573
19	LDSC	50	0.5	10000	250000	1.3013e-123	0.247044
19	MAGMA	50	0.5	10000	250000	0	0.413804
19	PRSet	50	0.5	10000	250000	0	0.449526
19	LDSC	50	0.5	100000	125000	1.59187e-122	0.245937
19	MAGMA	50	0.5	100000	125000	0	0.458688
19	PRSet	50	0.5	100000	125000	0	0.544345
19	LDSC	50	0.5	100000	250000	2.06943e-120	0.243771
19	MAGMA	50	0.5	100000	250000	0	0.463306
19	PRSet	50	0.5	100000	250000	0	0.54571
2	LDSC	4050	0.1	1000	125000	0.6134	-0.00528527
2	MAGMA	4050	0.1	1000	125000	0.127983	-0.0159231
2	PRSet	4050	0.1	1000	125000	0.0876744	0.0178664
2	LDSC	4050	0.1	1000	250000	0.091091	-0.0176759
2	MAGMA	4050	0.1	1000	250000	0.00977639	-0.027028
2	PRSet	4050	0.1	1000	250000	0.418627	0.00846149
2	LDSC	4050	0.1	10000	125000	0.315487	-0.0105007
2	MAGMA	4050	0.1	10000	125000	0.00569833	-0.0289217
2	PRSet	4050	0.1	10000	125000	0.0811735	-0.0182444
2	LDSC	4050	0.1	10000	250000	0.347108	-0.00983574
2	MAGMA	4050	0.1	10000	250000	0.000661092	-0.0356229
2	PRSet	4050	0.1	10000	250000	0.16143	-0.0146493
2	LDSC	4050	0.1	100000	125000	0.0483063	0.0206573
2	MAGMA	4050	0.1	100000	125000	0.0525263	-0.0202822
2	PRSet	4050	0.1	100000	125000	0.0790728	0.0183751
2	LDSC	4050	0.1	100000	250000	0.360545	-0.00956495
2	MAGMA	4050	0.1	100000	250000	0.0010626	-0.0342439
2	PRSet	4050	0.1	100000	250000	0.51681	0.00678543
2	LDSC	4050	0.5	1000	125000	0.965392	-0.00045389
2	MAGMA	4050	0.5	1000	125000	0.071094	-0.0188812
2	PRSet	4050	0.5	1000	125000	4.36186e-05	0.0427616
2	LDSC	4050	0.5	1000	250000	0.302122	0.0107948
2	MAGMA	4050	0.5	1000	250000	0.100216	-0.0171962
2	PRSet	4050	0.5	1000	250000	0.00601302	0.0287391
2	LDSC	4050	0.5	10000	125000	0.775879	-0.00297823
2	MAGMA	4050	0.5	10000	125000	0.100328	-0.0171906
2	PRSet	4050	0.5	10000	125000	0.359843	-0.00958057
2	LDSC	4050	0.5	10000	250000	0.298008	0.0108871
2	MAGMA	4050	0.5	10000	250000	0.151728	-0.0149957
2	PRSet	4050	0.5	10000	250000	0.614062	-0.00527657
2	LDSC	4050	0.5	100000	125000	0.0142611	0.0256364
2	MAGMA	4050	0.5	100000	125000	0.526751	-0.00662167
2	PRSet	4050	0.5	100000	125000	0.000553738	0.0368947
2	LDSC	4050	0.5	100000	250000	0.0539892	0.0201579
2	MAGMA	4050	0.5	100000	250000	0.03576	-0.0219649
2	PRSet	4050	0.5	100000	250000	0.000168094	0.040258
2	LDSC	50	0.1	1000	125000	3.43836e-54	0.162073
2	MAGMA	50	0.1	1000	125000	3.07751e-144	0.267387
2	PRSet	50	0.1	1000	125000	0.000213706	0.0387124
2	LDSC	50	0.1	1000	250000	1.15287e-69	0.184474
2	MAGMA	50	0.1	1000	250000	2.06368e-211	0.324459
2	PRSet	50	0.1	1000	250000	1.03546e-17	0.0896117
2	LDSC	50	0.1	10000	125000	3.60377e-63	0.175418
2	MAGMA	50	0.1	10000	125000	5.11468e-138	0.261474
2	PRSet	50	0.1	10000	125000	2.59087e-116	0.239735
2	LDSC	50	0.1	10000	250000	3.32722e-74	0.19055
2	MAGMA	50	0.1	10000	250000	1.02206e-207	0.321583
2	PRSet	50	0.1	10000	250000	1.25913e-178	0.298028
2	LDSC	50	0.1	100000	125000	5.68343e-74	0.190243
2	MAGMA	50	0.1	100000	125000	7.78377e-180	0.298988
2	PRSet	50	0.1	100000	125000	0	0.458793
2	LDSC	50	0.1	100000	250000	3.32434e-70	0.185207
2	MAGMA	50	0.1	100000	250000	2.56168e-235	0.342488
2	PRSet	50	0.1	100000	250000	0	0.479706
2	LDSC	50	0.5	1000	125000	7.25829e-82	0.200388
2	MAGMA	50	0.5	1000	125000	1.0159e-282	0.37569
2	PRSet	50	0.5	1000	125000	2.51429e-130	0.253997
2	LDSC	50	0.5	1000	250000	8.66453e-76	0.192625
2	MAGMA	50	0.5	1000	250000	1.97743e-247	0.35127
2	PRSet	50	0.5	1000	250000	3.84329e-167	0.288146
2	LDSC	50	0.5	10000	125000	3.19332e-80	0.198319
2	MAGMA	50	0.5	10000	125000	3.15826e-294	0.383318
2	PRSet	50	0.5	10000	125000	0	0.488541
2	LDSC	50	0.5	10000	250000	1.27675e-76	0.193706
2	MAGMA	50	0.5	10000	250000	1.84756e-260	0.360479
2	PRSet	50	0.5	10000	250000	0	0.493339
2	LDSC	50	0.5	100000	125000	5.70508e-78	0.195447
2	MAGMA	50	0.5	100000	125000	0	0.440155
2	PRSet	50	0.5	100000	125000	0	0.534421
2	LDSC	50	0.5	100000	250000	2.62632e-72	0.188034
2	MAGMA	50	0.5	100000	250000	0	0.420797
2	PRSet	50	0.5	100000	250000	0	0.536787
3	LDSC	4050	0.1	1000	125000	0.0652315	-0.0192817
3	MAGMA	4050	0.1	1000	125000	0.701397	-0.0040101
3	PRSet	4050	0.1	1000	125000	7.58759e-05	0.0413864
3	LDSC	4050	0.1	1000	250000	2.7127e-06	-0.0490647
3	MAGMA	4050	0.1	1000	250000	3.42047e-05	0.0433342
3	PRSet	4050	0.1	1000	250000	1.00285e-07	0.0557059
3	LDSC	4050	0.1	10000	125000	0.57831	-0.00581331
3	MAGMA	4050	0.1	10000	125000	0.490658	-0.00720857
3	PRSet	4050	0.1	10000	125000	6.08113e-06	0.0473113
3	LDSC	4050	0.1	10000	250000	0.000636703	-0.0357202
3	MAGMA	4050	0.1	10000	250000	1.70963e-05	0.0449687
3	PRSet	4050	0.1	10000	250000	0.0370597	0.0218079
3	LDSC	4050	0.1	100000	125000	0.350034	-0.00977355
3	MAGMA	4050	0.1	100000	125000	7.34053e-12	-0.0716489
3	PRSet	4050	0.1	100000	125000	0.000130639	0.0400198
3	LDSC	4050	0.1	100000	250000	0.00994604	-0.0269584
3	MAGMA	4050	0.1	100000	250000	0.342025	0.00993724
3	PRSet	4050	0.1	100000	250000	0.0120136	0.0262876
3	LDSC	4050	0.5	1000	125000	0.352342	-0.00972682
3	MAGMA	4050	0.5	1000	125000	0.000233706	0.0384814
3	PRSet	4050	0.5	1000	125000	0.160883	0.0146645
3	LDSC	4050	0.5	1000	250000	0.0102578	-0.0268467
3	MAGMA	4050	0.5	1000	250000	0.00160653	0.0329932
3	PRSet	4050	0.5	1000	250000	0.00222275	0.0319909
3	LDSC	4050	0.5	10000	125000	0.794189	-0.00272831
3	MAGMA	4050	0.5	10000	125000	0.000545154	0.0361601
3	PRSet	4050	0.5	10000	125000	0.593955	-0.00557638
3	LDSC	4050	0.5	10000	250000	0.0261938	-0.0232523
3	MAGMA	4050	0.5	10000	250000	0.00089825	0.034728
3	PRSet	4050	0.5	10000	250000	0.0316496	-0.0224775
3	LDSC	4050	0.5	100000	125000	0.293341	0.0109898
3	MAGMA	4050	0.5	100000	125000	0.179446	0.01404
3	PRSet	4050	0.5	100000	125000	4.75832e-06	0.0489046
3	LDSC	4050	0.5	100000	250000	0.461191	-0.0077066
3	MAGMA	4050	0.5	100000	250000	0.00114687	0.0340082
3	PRSet	4050	0.5	100000	250000	1.1721e-05	0.0466963
3	LDSC	50	0.1	1000	125000	1.00647e-75	0.192443
3	MAGMA	50	0.1	1000	125000	7.02049e-172	0.292073
3	PRSet	50	0.1	1000	125000	1.49468e-06	0.0502907
3	LDSC	50	0.1	1000	250000	8.82219e-107	0.229383
3	MAGMA	50	0.1	1000	250000	4.16398e-279	0.373074
3	PRSet	50	0.1	1000	250000	6.83202e-13	0.075068
3	LDSC	50	0.1	10000	125000	1.5698e-79	0.197341
3	MAGMA	50	0.1	10000	125000	1.97092e-173	0.293404
3	PRSet	50	0.1	10000	125000	2.0025e-123	0.247
3	LDSC	50	0.1	10000	250000	8.41507e-109	0.231583
3	MAGMA	50	0.1	10000	250000	1.027e-277	0.372135
3	PRSet	50	0.1	10000	250000	9.60631e-160	0.281532
3	LDSC	50	0.1	100000	125000	6.41506e-119	0.242301
3	MAGMA	50	0.1	100000	125000	1.82004e-209	0.322784
3	PRSet	50	0.1	100000	125000	0	0.481247
3	LDSC	50	0.1	100000	250000	1.37412e-120	0.244024
3	MAGMA	50	0.1	100000	250000	5.59359e-287	0.378339
3	PRSet	50	0.1	100000	250000	0	0.504877
3	LDSC	50	0.5	1000	125000	1.97118e-112	0.235484
3	MAGMA	50	0.5	1000	125000	0	0.412585
3	PRSet	50	0.5	1000	125000	1.71289e-101	0.223548
3	LDSC	50	0.5	1000	250000	1.56452e-107	0.230203
3	MAGMA	50	0.5	1000	250000	0	0.399141
3	PRSet	50	0.5	1000	250000	1.19678e-140	0.2639
3	LDSC	50	0.5	10000	125000	6.19497e-112	0.234954
3	MAGMA	50	0.5	10000	125000	0	0.42257
3	PRSet	50	0.5	10000	125000	0	0.461922
3	LDSC	50	0.5	10000	250000	1.06079e-106	0.229295
3	MAGMA	50	0.5	10000	250000	0	0.404137
3	PRSet	50	0.5	10000	250000	0	0.463922
3	LDSC	50	0.5	100000	125000	4.03267e-116	0.239384
3	MAGMA	50	0.5	100000	125000	0	0.476128
3	PRSet	50	0.5	100000	125000	0	0.560013
3	LDSC	50	0.5	100000	250000	1.03877e-101	0.223766
3	MAGMA	50	0.5	100000	250000	0	0.454931
3	PRSet	50	0.5	100000	250000	0	0.561672
4	LDSC	4050	0.1	1000	125000	0.0163368	-0.0251194
4	MAGMA	4050	0.1	1000	125000	0.0137634	0.0257689
4	PRSet	4050	0.1	1000	125000	0.549955	0.00625401
4	LDSC	4050	0.1	1000	250000	0.462709	0.00768228
4	MAGMA	4050	0.1	1000	250000	0.0204691	0.0242443
4	PRSet	4050	0.1	1000	250000	0.476531	0.00744731
4	LDSC	4050	0.1	10000	125000	0.0605767	-0.0196303
4	MAGMA	4050	0.1	10000	125000	0.013203	0.0259244
4	PRSet	4050	0.1	10000	125000	0.0696421	0.0189792
4	LDSC	4050	0.1	10000	250000	0.471766	0.00752762
4	MAGMA	4050	0.1	10000	250000	0.0111982	0.0265332
4	PRSet	4050	0.1	10000	250000	0.215851	-0.0129473
4	LDSC	4050	0.1	100000	125000	0.737042	-0.00351242
4	MAGMA	4050	0.1	100000	125000	0.107691	-0.0168278
4	PRSet	4050	0.1	100000	125000	1.27992e-06	0.0506766
4	LDSC	4050	0.1	100000	250000	0.870969	-0.00169912
4	MAGMA	4050	0.1	100000	250000	0.00269007	-0.0313938
4	PRSet	4050	0.1	100000	250000	0.526397	0.00662995
4	LDSC	4050	0.5	1000	125000	0.296281	0.0109256
4	MAGMA	4050	0.5	1000	125000	1.55958e-05	0.0451916
4	PRSet	4050	0.5	1000	125000	0.0338474	-0.0221977
4	LDSC	4050	0.5	1000	250000	0.0826128	0.0181569
4	MAGMA	4050	0.5	1000	250000	0.00164693	0.0329249
4	PRSet	4050	0.5	1000	250000	0.00896143	-0.0273407
4	LDSC	4050	0.5	10000	125000	0.177875	0.014094
4	MAGMA	4050	0.5	10000	125000	3.17013e-06	0.0487417
4	PRSet	4050	0.5	10000	125000	0.00159906	0.0330263
4	LDSC	4050	0.5	10000	250000	0.0798918	0.01832
4	MAGMA	4050	0.5	10000	250000	0.000228124	0.0385547
4	PRSet	4050	0.5	10000	250000	0.0464213	0.0208389
4	LDSC	4050	0.5	100000	125000	0.0744435	0.0186607
4	MAGMA	4050	0.5	100000	125000	0.0596632	-0.0197005
4	PRSet	4050	0.5	100000	125000	1.87078e-05	0.0456466
4	LDSC	4050	0.5	100000	250000	0.175067	0.0141858
4	MAGMA	4050	0.5	100000	250000	0.264839	-0.011664
4	PRSet	4050	0.5	100000	250000	0.00108975	0.0347057
4	LDSC	50	0.1	1000	125000	2.56112e-33	0.125896
4	MAGMA	50	0.1	1000	125000	5.70314e-188	0.306097
4	PRSet	50	0.1	1000	125000	2.92531e-07	0.0536834
4	LDSC	50	0.1	1000	250000	6.22239e-58	0.167952
4	MAGMA	50	0.1	1000	250000	7.1317e-270	0.367402
4	PRSet	50	0.1	1000	250000	1.76537e-12	0.073821
4	LDSC	50	0.1	10000	125000	4.47027e-42	0.142277
4	MAGMA	50	0.1	10000	125000	4.42699e-189	0.30701
4	PRSet	50	0.1	10000	125000	9.22282e-144	0.267281
4	LDSC	50	0.1	10000	250000	9.02286e-61	0.172148
4	MAGMA	50	0.1	10000	250000	1.77786e-269	0.367129
4	PRSet	50	0.1	10000	250000	1.55654e-199	0.315547
4	LDSC	50	0.1	100000	125000	7.27571e-52	0.158614
4	MAGMA	50	0.1	100000	125000	4.92687e-200	0.315873
4	PRSet	50	0.1	100000	125000	0	0.496249
4	LDSC	50	0.1	100000	250000	1.24461e-56	0.165994
4	MAGMA	50	0.1	100000	250000	7.43229e-281	0.374862
4	PRSet	50	0.1	100000	250000	0	0.518795
4	LDSC	50	0.5	1000	125000	1.5848e-75	0.1925
4	MAGMA	50	0.5	1000	125000	0	0.39458
4	PRSet	50	0.5	1000	125000	2.09156e-138	0.26218
4	LDSC	50	0.5	1000	250000	2.10637e-63	0.175949
4	MAGMA	50	0.5	1000	250000	1.87929e-282	0.375935
4	PRSet	50	0.5	1000	250000	3.17681e-149	0.27238
4	LDSC	50	0.5	10000	125000	1.73841e-77	0.195044
4	MAGMA	50	0.5	10000	125000	0	0.409079
4	PRSet	50	0.5	10000	125000	0	0.492518
4	LDSC	50	0.5	10000	250000	9.82219e-63	0.174991
4	MAGMA	50	0.5	10000	250000	2.76251e-298	0.386406
4	PRSet	50	0.5	10000	250000	0	0.503487
4	LDSC	50	0.5	100000	125000	4.82019e-68	0.182461
4	MAGMA	50	0.5	100000	125000	0	0.452252
4	PRSet	50	0.5	100000	125000	0	0.570785
4	LDSC	50	0.5	100000	250000	4.02853e-58	0.168234
4	MAGMA	50	0.5	100000	250000	0	0.444591
4	PRSet	50	0.5	100000	250000	0	0.570258
5	LDSC	4050	0.1	1000	125000	0.000646188	-0.0356805
5	MAGMA	4050	0.1	1000	125000	1.7223e-07	-0.0546704
5	PRSet	4050	0.1	1000	125000	0.844987	0.00204504
5	LDSC	4050	0.1	1000	250000	0.498235	-0.0070836
5	MAGMA	4050	0.1	1000	250000	0.32301	0.0103366
5	PRSet	4050	0.1	1000	250000	0.98881	-0.000146694
5	LDSC	4050	0.1	10000	125000	0.0060417	-0.0287155
5	MAGMA	4050	0.1	10000	125000	8.85468e-06	-0.0464741
5	PRSet	4050	0.1	10000	125000	0.0178305	0.0247802
5	LDSC	4050	0.1	10000	250000	0.459719	0.00773249
5	MAGMA	4050	0.1	10000	250000	0.277334	0.011362
5	PRSet	4050	0.1	10000	250000	4.18711e-05	0.0428525
5	LDSC	4050	0.1	100000	125000	0.0424561	-0.0212217
5	MAGMA	4050	0.1	100000	125000	7.98181e-05	-0.0412606
5	PRSet	4050	0.1	100000	125000	5.81809e-08	0.0567491
5	LDSC	4050	0.1	100000	250000	0.0361485	0.0219144
5	MAGMA	4050	0.1	100000	250000	0.967229	0.000429705
5	PRSet	4050	0.1	100000	250000	4.97214e-08	0.0570732
5	LDSC	4050	0.5	1000	125000	0.230269	-0.0125474
5	MAGMA	4050	0.5	1000	125000	5.03329e-08	-0.0570034
5	PRSet	4050	0.5	1000	125000	0.663478	-0.00455115
5	LDSC	4050	0.5	1000	250000	0.00116112	0.0339738
5	MAGMA	4050	0.5	1000	250000	0.575736	0.00585317
5	PRSet	4050	0.5	1000	250000	0.210041	-0.0131106
5	LDSC	4050	0.5	10000	125000	0.89693	0.00135487
5	MAGMA	4050	0.5	10000	125000	2.97316e-07	-0.0536045
5	PRSet	4050	0.5	10000	125000	1.53675e-08	0.0591891
5	LDSC	4050	0.5	10000	250000	0.000112593	0.0403899
5	MAGMA	4050	0.5	10000	250000	0.647535	0.00478179
5	PRSet	4050	0.5	10000	250000	6.25726e-09	0.0607802
5	LDSC	4050	0.5	100000	125000	0.908384	-0.0012036
5	MAGMA	4050	0.5	100000	125000	0.188379	-0.0137578
5	PRSet	4050	0.5	100000	125000	0.000609579	0.0365063
5	LDSC	4050	0.5	100000	250000	0.00066231	0.0356102
5	MAGMA	4050	0.5	100000	250000	0.1066	0.0168775
5	PRSet	4050	0.5	100000	250000	0.000569316	0.0366378
5	LDSC	50	0.1	1000	125000	7.82158e-82	0.200166
5	MAGMA	50	0.1	1000	125000	6.99461e-249	0.351989
5	PRSet	50	0.1	1000	125000	1.15478e-05	0.0458202
5	LDSC	50	0.1	1000	250000	1.08926e-130	0.254102
5	MAGMA	50	0.1	1000	250000	0	0.416648
5	PRSet	50	0.1	1000	250000	1.29913e-07	0.0551496
5	LDSC	50	0.1	10000	125000	5.68666e-86	0.205282
5	MAGMA	50	0.1	10000	125000	1.37458e-270	0.367146
5	PRSet	50	0.1	10000	125000	4.77509e-109	0.231807
5	LDSC	50	0.1	10000	250000	2.80017e-134	0.257622
5	MAGMA	50	0.1	10000	250000	0	0.418308
5	PRSet	50	0.1	10000	250000	6.80154e-169	0.289464
5	LDSC	50	0.1	100000	125000	3.76714e-126	0.249581
5	MAGMA	50	0.1	100000	125000	4.03495e-272	0.368192
5	PRSet	50	0.1	100000	125000	0	0.470164
5	LDSC	50	0.1	100000	250000	8.09529e-146	0.268624
5	MAGMA	50	0.1	100000	250000	0	0.427528
5	PRSet	50	0.1	100000	250000	0	0.49853
5	LDSC	50	0.5	1000	125000	1.99385e-148	0.27105
5	MAGMA	50	0.5	1000	125000	0	0.473903
5	PRSet	50	0.5	1000	125000	2.096e-103	0.225589
5	LDSC	50	0.5	1000	250000	1.99824e-130	0.253842
5	MAGMA	50	0.5	1000	250000	0	0.460316
5	PRSet	50	0.5	1000	250000	2.12036e-111	0.234313
5	LDSC	50	0.5	10000	125000	6.12429e-148	0.270598
5	MAGMA	50	0.5	10000	125000	0	0.478814
5	PRSet	50	0.5	10000	125000	0	0.464075
5	LDSC	50	0.5	10000	250000	8.16346e-130	0.253237
5	MAGMA	50	0.5	10000	250000	0	0.463787
5	PRSet	50	0.5	10000	250000	0	0.477531
5	LDSC	50	0.5	100000	125000	1.32489e-139	0.262756
5	MAGMA	50	0.5	100000	125000	0	0.516128
5	PRSet	50	0.5	100000	125000	0	0.546783
5	LDSC	50	0.5	100000	250000	4.45843e-123	0.246473
5	MAGMA	50	0.5	100000	250000	0	0.511084
5	PRSet	50	0.5	100000	250000	0	0.554842
6	LDSC	4050	0.1	1000	125000	0.212471	-0.0130421
6	MAGMA	4050	0.1	1000	125000	0.687782	0.00420372
6	PRSet	4050	0.1	1000	125000	0.725705	0.00367017
6	LDSC	4050	0.1	1000	250000	0.828687	-0.00226349
6	MAGMA	4050	0.1	1000	250000	3.08318e-06	0.0488002
6	PRSet	4050	0.1	1000	250000	0.0804871	-0.0182843
6	LDSC	4050	0.1	10000	125000	0.179401	-0.0140442
6	MAGMA	4050	0.1	10000	125000	0.946587	-0.00070078
6	PRSet	4050	0.1	10000	125000	1.35738e-06	-0.0505387
6	LDSC	4050	0.1	10000	250000	0.189327	-0.0137301
6	MAGMA	4050	0.1	10000	250000	4.65622e-05	0.0425976
6	PRSet	4050	0.1	10000	250000	4.47873e-06	-0.0479931
6	LDSC	4050	0.1	100000	125000	0.127415	0.0159456
6	MAGMA	4050	0.1	100000	125000	0.74829	-0.00335671
6	PRSet	4050	0.1	100000	125000	5.87497e-06	0.0474095
6	LDSC	4050	0.1	100000	250000	0.0145238	0.0255657
6	MAGMA	4050	0.1	100000	250000	5.92505e-05	0.0420069
6	PRSet	4050	0.1	100000	250000	8.94134e-06	0.0464878
6	LDSC	4050	0.5	1000	125000	0.0453109	0.0209392
6	MAGMA	4050	0.5	1000	125000	0.0114784	0.0264418
6	PRSet	4050	0.5	1000	125000	0.985687	0.000187672
6	LDSC	4050	0.5	1000	250000	0.0803616	0.018291
6	MAGMA	4050	0.5	1000	250000	4.06064e-09	0.0615253
6	PRSet	4050	0.5	1000	250000	0.512878	0.00684529
6	LDSC	4050	0.5	10000	125000	0.0709896	0.0188868
6	MAGMA	4050	0.5	10000	125000	0.004192	0.0299519
6	PRSet	4050	0.5	10000	125000	0.693536	-0.0041232
6	LDSC	4050	0.5	10000	250000	0.113162	0.0165708
6	MAGMA	4050	0.5	10000	250000	6.73863e-09	0.0606426
6	PRSet	4050	0.5	10000	250000	0.235771	-0.0124048
6	LDSC	4050	0.5	100000	125000	0.010932	0.0266204
6	MAGMA	4050	0.5	100000	125000	0.000126471	0.0400974
6	PRSet	4050	0.5	100000	125000	3.15178e-08	0.0588698
6	LDSC	4050	0.5	100000	250000	0.0502165	0.0204827
6	MAGMA	4050	0.5	100000	250000	1.07544e-09	0.0637858
6	PRSet	4050	0.5	100000	250000	2.21077e-07	0.05508
6	LDSC	50	0.1	1000	125000	3.93998e-124	0.247585
6	MAGMA	50	0.1	1000	125000	3.28894e-236	0.34289
6	PRSet	50	0.1	1000	125000	0.272456	-0.0114667
6	LDSC	50	0.1	1000	250000	9.62481e-158	0.279588
6	MAGMA	50	0.1	1000	250000	0	0.422024
6	PRSet	50	0.1	1000	250000	7.98741e-08	0.056083
6	LDSC	50	0.1	10000	125000	1.47854e-122	0.245984
6	MAGMA	50	0.1	10000	125000	7.05434e-243	0.347739
6	PRSet	50	0.1	10000	125000	4.88018e-140	0.263265
6	LDSC	50	0.1	10000	250000	2.47325e-158	0.280118
6	MAGMA	50	0.1	10000	250000	0	0.425894
6	PRSet	50	0.1	10000	250000	7.09097e-203	0.317631
6	LDSC	50	0.1	100000	125000	2.72008e-148	0.27097
6	MAGMA	50	0.1	100000	125000	1.64737e-293	0.382565
6	PRSet	50	0.1	100000	125000	0	0.482637
6	LDSC	50	0.1	100000	250000	3.15243e-154	0.276414
6	MAGMA	50	0.1	100000	250000	0	0.442691
6	PRSet	50	0.1	100000	250000	0	0.510319
6	LDSC	50	0.5	1000	125000	7.15544e-178	0.297112
6	MAGMA	50	0.5	1000	125000	0	0.475471
6	PRSet	50	0.5	1000	125000	6.0098e-145	0.267891
6	LDSC	50	0.5	1000	250000	3.54182e-164	0.285306
6	MAGMA	50	0.5	1000	250000	0	0.466344
6	PRSet	50	0.5	1000	250000	2.00945e-156	0.278447
6	LDSC	50	0.5	10000	125000	1.69205e-174	0.294248
6	MAGMA	50	0.5	10000	125000	0	0.481868
6	PRSet	50	0.5	10000	125000	0	0.505427
6	LDSC	50	0.5	10000	250000	1.28947e-163	0.284812
6	MAGMA	50	0.5	10000	250000	0	0.470394
6	PRSet	50	0.5	10000	250000	0	0.5126
6	LDSC	50	0.5	100000	125000	1.99526e-168	0.289021
6	MAGMA	50	0.5	100000	125000	0	0.533393
6	PRSet	50	0.5	100000	125000	0	0.554446
6	LDSC	50	0.5	100000	250000	4.57632e-155	0.277174
6	MAGMA	50	0.5	100000	250000	0	0.512574
6	PRSet	50	0.5	100000	250000	0	0.563673
7	LDSC	4050	0.1	1000	125000	0.0961844	-0.0174097
7	MAGMA	4050	0.1	1000	125000	0.00305474	0.0309988
7	PRSet	4050	0.1	1000	125000	0.442007	0.00804585
7	LDSC	4050	0.1	1000	250000	2.21953e-10	0.0664028
7	MAGMA	4050	0.1	1000	250000	1.17461e-11	0.0709864
7	PRSet	4050	0.1	1000	250000	0.0361451	-0.021928
7	LDSC	4050	0.1	10000	125000	0.00846175	-0.0275546
7	MAGMA	4050	0.1	10000	125000	0.00232311	0.0318706
7	PRSet	4050	0.1	10000	125000	1.85362e-05	-0.044811
7	LDSC	4050	0.1	10000	250000	3.61652e-07	0.0532462
7	MAGMA	4050	0.1	10000	250000	4.89962e-10	0.0651154
7	PRSet	4050	0.1	10000	250000	0.0200536	-0.0243357
7	LDSC	4050	0.1	100000	125000	0.424624	0.00835539
7	MAGMA	4050	0.1	100000	125000	0.854472	0.00191942
7	PRSet	4050	0.1	100000	125000	6.56307e-06	0.0471803
7	LDSC	4050	0.1	100000	250000	1.48212e-09	0.0632735
7	MAGMA	4050	0.1	100000	250000	2.34488e-06	0.0494065
7	PRSet	4050	0.1	100000	250000	4.45567e-07	0.052865
7	LDSC	4050	0.5	1000	125000	0.0100666	0.0269316
7	MAGMA	4050	0.5	1000	125000	1.17656e-05	0.0458559
7	PRSet	4050	0.5	1000	125000	0.644391	0.00483049
7	LDSC	4050	0.5	1000	250000	5.54829e-09	0.0610082
7	MAGMA	4050	0.5	1000	250000	1.29472e-14	0.0806459
7	PRSet	4050	0.5	1000	250000	8.00972e-05	-0.0412765
7	LDSC	4050	0.5	10000	125000	0.000830747	0.034977
7	MAGMA	4050	0.5	10000	125000	5.83292e-06	0.0474305
7	PRSet	4050	0.5	10000	125000	0.0632527	0.0194423
7	LDSC	4050	0.5	10000	250000	2.97932e-09	0.0620851
7	MAGMA	4050	0.5	10000	250000	8.74589e-14	0.0780531
7	PRSet	4050	0.5	10000	250000	0.529024	0.00658913
7	LDSC	4050	0.5	100000	125000	0.000288117	0.0379429
7	MAGMA	4050	0.5	100000	125000	0.000617937	0.0358277
7	PRSet	4050	0.5	100000	125000	6.4152e-12	0.0734568
7	LDSC	4050	0.5	100000	250000	6.41429e-10	0.0646716
7	MAGMA	4050	0.5	100000	250000	1.8519e-14	0.0801662
7	PRSet	4050	0.5	100000	250000	9.58451e-12	0.0729527
7	LDSC	50	0.1	1000	125000	1.33175e-96	0.218015
7	MAGMA	50	0.1	1000	125000	1.99162e-236	0.343208
7	PRSet	50	0.1	1000	125000	2.63115e-07	0.0538166
7	LDSC	50	0.1	1000	250000	6.71058e-114	0.2371
7	MAGMA	50	0.1	1000	250000	1.03369e-274	0.370189
7	PRSet	50	0.1	1000	250000	2.12892e-08	0.058553
7	LDSC	50	0.1	10000	125000	1.37392e-95	0.216845
7	MAGMA	50	0.1	10000	125000	2.40979e-225	0.334993
7	PRSet	50	0.1	10000	125000	2.37559e-137	0.260804
7	LDSC	50	0.1	10000	250000	8.03036e-118	0.241218
7	MAGMA	50	0.1	10000	250000	3.17781e-276	0.371215
7	PRSet	50	0.1	10000	250000	5.09235e-184	0.302532
7	LDSC	50	0.1	100000	125000	5.85026e-109	0.231809
7	MAGMA	50	0.1	100000	125000	5.4252e-280	0.373758
7	PRSet	50	0.1	100000	125000	0	0.507504
7	LDSC	50	0.1	100000	250000	4.90844e-126	0.249623
7	MAGMA	50	0.1	100000	250000	0	0.406692
7	PRSet	50	0.1	100000	250000	0	0.534997
7	LDSC	50	0.5	1000	125000	3.06335e-128	0.251832
7	MAGMA	50	0.5	1000	125000	0	0.463976
7	PRSet	50	0.5	1000	125000	5.83702e-154	0.276359
7	LDSC	50	0.5	1000	250000	2.32427e-115	0.238642
7	MAGMA	50	0.5	1000	250000	0	0.410738
7	PRSet	50	0.5	1000	250000	2.35546e-153	0.275797
7	LDSC	50	0.5	10000	125000	1.39595e-124	0.248156
7	MAGMA	50	0.5	10000	125000	0	0.461799
7	PRSet	50	0.5	10000	125000	0	0.491008
7	LDSC	50	0.5	10000	250000	7.56489e-114	0.237045
7	MAGMA	50	0.5	10000	250000	0	0.415888
7	PRSet	50	0.5	10000	250000	0	0.500362
7	LDSC	50	0.5	100000	125000	9.43588e-113	0.235881
7	MAGMA	50	0.5	100000	125000	0	0.508355
7	PRSet	50	0.5	100000	125000	0	0.579093
7	LDSC	50	0.5	100000	250000	2.10439e-107	0.230117
7	MAGMA	50	0.5	100000	250000	0	0.483358
7	PRSet	50	0.5	100000	250000	0	0.583643
8	LDSC	4050	0.1	1000	125000	0.413454	-0.0085564
8	MAGMA	4050	0.1	1000	125000	0.000649142	0.0356788
8	PRSet	4050	0.1	1000	125000	0.254743	0.0119162
8	LDSC	4050	0.1	1000	250000	0.340955	-0.00996305
8	MAGMA	4050	0.1	1000	250000	9.29545e-11	0.0677751
8	PRSet	4050	0.1	1000	250000	0.641289	0.00487461
8	LDSC	4050	0.1	10000	125000	0.896627	-0.0013593
8	MAGMA	4050	0.1	10000	125000	2.18115e-05	0.0444179
8	PRSet	4050	0.1	10000	125000	0.124304	-0.016081
8	LDSC	4050	0.1	10000	250000	0.651237	-0.00472944
8	MAGMA	4050	0.1	10000	250000	4.55357e-11	0.068893
8	PRSet	4050	0.1	10000	250000	0.862795	0.00180817
8	LDSC	4050	0.1	100000	125000	0.668851	0.004475
8	MAGMA	4050	0.1	100000	125000	6.85087e-05	0.041655
8	PRSet	4050	0.1	100000	125000	0.025743	0.0233358
8	LDSC	4050	0.1	100000	250000	0.36471	0.00948333
8	MAGMA	4050	0.1	100000	250000	6.05314e-10	0.064752
8	PRSet	4050	0.1	100000	250000	3.26893e-08	0.0578622
8	LDSC	4050	0.5	1000	125000	0.000238125	0.0384459
8	MAGMA	4050	0.5	1000	125000	1.08106e-19	0.0950031
8	PRSet	4050	0.5	1000	125000	0.0691996	-0.0190122
8	LDSC	4050	0.5	1000	250000	2.13732e-05	0.0444653
8	MAGMA	4050	0.5	1000	250000	8.94862e-16	0.0841223
8	PRSet	4050	0.5	1000	250000	0.0619228	-0.0195326
8	LDSC	4050	0.5	10000	125000	0.000363584	0.0373002
8	MAGMA	4050	0.5	10000	125000	4.00313e-25	0.10833
8	PRSet	4050	0.5	10000	125000	0.958362	-0.000546371
8	LDSC	4050	0.5	10000	250000	1.88913e-05	0.0447537
8	MAGMA	4050	0.5	10000	250000	4.07841e-18	0.0907776
8	PRSet	4050	0.5	10000	250000	0.929778	0.000922259
8	LDSC	4050	0.5	100000	125000	2.06171e-05	0.0445496
8	MAGMA	4050	0.5	100000	125000	4.22436e-17	0.0879519
8	PRSet	4050	0.5	100000	125000	9.03628e-05	0.0416795
8	LDSC	4050	0.5	100000	250000	0.000351608	0.037392
8	MAGMA	4050	0.5	100000	250000	1.97557e-10	0.0665744
8	PRSet	4050	0.5	100000	250000	3.15925e-07	0.0544738
8	LDSC	50	0.1	1000	125000	3.41654e-106	0.228759
8	MAGMA	50	0.1	1000	125000	2.50167e-259	0.359538
8	PRSet	50	0.1	1000	125000	0.0208318	0.0241551
8	LDSC	50	0.1	1000	250000	1.3941e-187	0.305305
8	MAGMA	50	0.1	1000	250000	0	0.469913
8	PRSet	50	0.1	1000	250000	0.0139917	0.0256859
8	LDSC	50	0.1	10000	125000	4.40908e-110	0.232988
8	MAGMA	50	0.1	10000	125000	1.19709e-262	0.361852
8	PRSet	50	0.1	10000	125000	1.33556e-98	0.220302
8	LDSC	50	0.1	10000	250000	8.69929e-178	0.297135
8	MAGMA	50	0.1	10000	250000	0	0.470295
8	PRSet	50	0.1	10000	250000	1.16767e-166	0.287622
8	LDSC	50	0.1	100000	125000	1.72326e-153	0.275832
8	MAGMA	50	0.1	100000	125000	4.91048e-279	0.37306
8	PRSet	50	0.1	100000	125000	0	0.496904
8	LDSC	50	0.1	100000	250000	8.2711e-183	0.301351
8	MAGMA	50	0.1	100000	250000	0	0.463041
8	PRSet	50	0.1	100000	250000	0	0.52051
8	LDSC	50	0.5	1000	125000	8.54991e-191	0.307937
8	MAGMA	50	0.5	1000	125000	0	0.530045
8	PRSet	50	0.5	1000	125000	1.83495e-90	0.210818
8	LDSC	50	0.5	1000	250000	1.29165e-174	0.294442
8	MAGMA	50	0.5	1000	250000	0	0.535826
8	PRSet	50	0.5	1000	250000	4.23752e-100	0.221993
8	LDSC	50	0.5	10000	125000	4.62416e-184	0.302394
8	MAGMA	50	0.5	10000	125000	0	0.532962
8	PRSet	50	0.5	10000	125000	0	0.504141
8	LDSC	50	0.5	10000	250000	1.36381e-170	0.290989
8	MAGMA	50	0.5	10000	250000	0	0.534803
8	PRSet	50	0.5	10000	250000	0	0.501895
8	LDSC	50	0.5	100000	125000	1.79383e-170	0.290886
8	MAGMA	50	0.5	100000	125000	0	0.557693
8	PRSet	50	0.5	100000	125000	0	0.576897
8	LDSC	50	0.5	100000	250000	5.66772e-160	0.281673
8	MAGMA	50	0.5	100000	250000	0	0.561288
8	PRSet	50	0.5	100000	250000	0	0.587772
9	LDSC	4050	0.1	1000	125000	0.406161	0.00869172
9	MAGMA	4050	0.1	1000	125000	0.0678117	0.0191092
9	PRSet	4050	0.1	1000	125000	0.0140477	-0.0257002
9	LDSC	4050	0.1	1000	250000	0.0344065	0.0221332
9	MAGMA	4050	0.1	1000	250000	0.0680148	0.0190951
9	PRSet	4050	0.1	1000	250000	0.00966592	-0.0270763
9	LDSC	4050	0.1	10000	125000	0.180746	0.014005
9	MAGMA	4050	0.1	10000	125000	0.000102043	0.0406581
9	PRSet	4050	0.1	10000	125000	3.46959e-07	-0.0533245
9	LDSC	4050	0.1	10000	250000	0.00707216	0.0281828
9	MAGMA	4050	0.1	10000	250000	0.00105529	0.0342719
9	PRSet	4050	0.1	10000	250000	0.928898	0.00093372
9	LDSC	4050	0.1	100000	125000	0.75196	0.00330706
9	MAGMA	4050	0.1	100000	125000	0.00277425	0.0313039
9	PRSet	4050	0.1	100000	125000	0.00146229	-0.033302
9	LDSC	4050	0.1	100000	250000	0.195804	0.0135356
9	MAGMA	4050	0.1	100000	250000	0.064498	0.0193442
9	PRSet	4050	0.1	100000	250000	0.268392	-0.0115856
9	LDSC	4050	0.5	1000	125000	0.0162237	0.0251527
9	MAGMA	4050	0.5	1000	125000	0.0109243	0.026631
9	PRSet	4050	0.5	1000	125000	1.37087e-10	-0.0671701
9	LDSC	4050	0.5	1000	250000	0.000178163	0.0392186
9	MAGMA	4050	0.5	1000	250000	0.00277446	0.0313037
9	PRSet	4050	0.5	1000	250000	8.43251e-09	-0.0602685
9	LDSC	4050	0.5	10000	125000	0.0219703	0.0239707
9	MAGMA	4050	0.5	10000	125000	1.66115e-05	0.0450578
9	PRSet	4050	0.5	10000	125000	5.50933e-05	-0.0422068
9	LDSC	4050	0.5	10000	250000	0.000548056	0.036163
9	MAGMA	4050	0.5	10000	250000	8.4308e-05	0.0411408
9	PRSet	4050	0.5	10000	250000	0.720278	0.00374755
9	LDSC	4050	0.5	100000	125000	0.000782896	0.0351446
9	MAGMA	4050	0.5	100000	125000	0.00100613	0.0344127
9	PRSet	4050	0.5	100000	125000	0.253733	0.0120606
9	LDSC	4050	0.5	100000	250000	0.000302429	0.0378069
9	MAGMA	4050	0.5	100000	250000	0.00242721	0.0317284
9	PRSet	4050	0.5	100000	250000	0.285624	0.0113347
9	LDSC	50	0.1	1000	125000	8.25012e-81	0.198971
9	MAGMA	50	0.1	1000	125000	2.66757e-156	0.278369
9	PRSet	50	0.1	1000	125000	2.18675e-21	0.099247
9	LDSC	50	0.1	1000	250000	9.36083e-102	0.223829
9	MAGMA	50	0.1	1000	250000	1.87755e-248	0.351841
9	PRSet	50	0.1	1000	250000	1.72667e-15	0.0831909
9	LDSC	50	0.1	10000	125000	4.67108e-86	0.205479
9	MAGMA	50	0.1	10000	125000	9.441e-166	0.28677
9	PRSet	50	0.1	10000	125000	3.69792e-110	0.233084
9	LDSC	50	0.1	10000	250000	2.65175e-104	0.226667
9	MAGMA	50	0.1	10000	250000	1.29832e-253	0.355508
9	PRSet	50	0.1	10000	250000	1.09093e-189	0.307135
9	LDSC	50	0.1	100000	125000	8.68619e-107	0.229402
9	MAGMA	50	0.1	100000	125000	7.96311e-202	0.316797
9	PRSet	50	0.1	100000	125000	0	0.492148
9	LDSC	50	0.1	100000	250000	1.31349e-99	0.221408
9	MAGMA	50	0.1	100000	250000	7.13611e-261	0.360603
9	PRSet	50	0.1	100000	250000	0	0.526182
9	LDSC	50	0.5	1000	125000	3.46299e-126	0.24973
9	MAGMA	50	0.5	1000	125000	3.55389e-297	0.385072
9	PRSet	50	0.5	1000	125000	3.96978e-119	0.242567
9	LDSC	50	0.5	1000	250000	6.6913e-101	0.222869
9	MAGMA	50	0.5	1000	250000	0	0.392313
9	PRSet	50	0.5	1000	250000	5.28756e-120	0.243472
9	LDSC	50	0.5	10000	125000	1.72749e-119	0.242903
9	MAGMA	50	0.5	10000	125000	0	0.396705
9	PRSet	50	0.5	10000	125000	0	0.489078
9	LDSC	50	0.5	10000	250000	2.78169e-99	0.221039
9	MAGMA	50	0.5	10000	250000	0	0.401317
9	PRSet	50	0.5	10000	250000	0	0.498676
9	LDSC	50	0.5	100000	125000	6.21003e-105	0.227364
9	MAGMA	50	0.5	100000	125000	0	0.448697
9	PRSet	50	0.5	100000	125000	0	0.563933
9	LDSC	50	0.5	100000	250000	1.13198e-89	0.209847
9	MAGMA	50	0.5	100000	250000	0	0.440847
9	PRSet	50	0.5	100000	250000	0	0.564396
0	LDSC	4050	0.1	1000	50000	0.00128995	0.0336747
0	MAGMA	4050	0.1	1000	50000	9.49042e-07	0.051293
0	PRSet	4050	0.1	1000	50000	0.220746	0.0128141
0	LDSC	4050	0.1	10000	50000	0.00330244	0.0307436
0	MAGMA	4050	0.1	10000	50000	0.733269	-0.00356588
0	PRSet	4050	0.1	10000	50000	0.189235	0.0137381
0	LDSC	4050	0.1	100000	50000	0.0107594	-0.0266871
0	MAGMA	4050	0.1	100000	50000	0.0132045	-0.0259316
0	PRSet	4050	0.1	100000	50000	0.000105104	-0.0405868
0	LDSC	4050	0.5	1000	50000	0.117309	0.0163881
0	MAGMA	4050	0.5	1000	50000	0.000499429	0.0364253
0	PRSet	4050	0.5	1000	50000	0.44616	0.00797208
0	LDSC	4050	0.5	10000	50000	0.41254	0.00857438
0	MAGMA	4050	0.5	10000	50000	0.509591	0.00690066
0	PRSet	4050	0.5	10000	50000	0.0877449	0.0178694
0	LDSC	4050	0.5	100000	50000	0.00572831	-0.0289109
0	MAGMA	4050	0.5	100000	50000	0.000861071	-0.0348695
0	PRSet	4050	0.5	100000	50000	0.0642293	-0.0195493
0	LDSC	50	0.1	1000	50000	7.32055e-76	0.193074
0	MAGMA	50	0.1	1000	50000	2.46036e-189	0.307435
0	PRSet	50	0.1	1000	50000	1.74309e-19	0.0945779
0	LDSC	50	0.1	10000	50000	9.7399e-85	0.204329
0	MAGMA	50	0.1	10000	50000	8.42331e-155	0.277647
0	PRSet	50	0.1	10000	50000	5.79287e-173	0.293757
0	LDSC	50	0.1	100000	50000	2.80084e-140	0.264121
0	MAGMA	50	0.1	100000	50000	0	0.397984
0	PRSet	50	0.1	100000	50000	0	0.518249
0	LDSC	50	0.5	1000	50000	1.23971e-172	0.293404
0	MAGMA	50	0.5	1000	50000	0	0.470769
0	PRSet	50	0.5	1000	50000	5.26287e-191	0.308891
0	LDSC	50	0.5	10000	50000	3.94308e-175	0.295544
0	MAGMA	50	0.5	10000	50000	0	0.478241
0	PRSet	50	0.5	10000	50000	0	0.56618
0	LDSC	50	0.5	100000	50000	4.45262e-165	0.286833
0	MAGMA	50	0.5	100000	50000	0	0.555812
0	PRSet	50	0.5	100000	50000	0	0.624986
1	LDSC	4050	0.1	1000	50000	0.429326	-0.00826783
1	MAGMA	4050	0.1	1000	50000	0.343935	-0.00990056
1	PRSet	4050	0.1	1000	50000	0.551361	-0.00623218
1	LDSC	4050	0.1	10000	50000	0.00357927	-0.0304734
1	MAGMA	4050	0.1	10000	50000	0.491147	-0.0072023
1	PRSet	4050	0.1	10000	50000	0.175436	-0.0141748
1	LDSC	4050	0.1	100000	50000	3.82684e-07	-0.0531146
1	MAGMA	4050	0.1	100000	50000	0.0134442	-0.0258575
1	PRSet	4050	0.1	100000	50000	0.146578	0.0151877
1	LDSC	4050	0.5	1000	50000	0.000105764	-0.0405571
1	MAGMA	4050	0.5	1000	50000	0.107854	0.0168205
1	PRSet	4050	0.5	1000	50000	0.433898	-0.00818661
1	LDSC	4050	0.5	10000	50000	0.00281633	-0.0312482
1	MAGMA	4050	0.5	10000	50000	0.00933838	0.0271926
1	PRSet	4050	0.5	10000	50000	0.642843	-0.00485175
1	LDSC	4050	0.5	100000	50000	9.11854e-05	-0.0409332
1	MAGMA	4050	0.5	100000	50000	0.314196	-0.0105286
1	PRSet	4050	0.5	100000	50000	0.103289	0.0171997
1	LDSC	50	0.1	1000	50000	7.94472e-57	0.165921
1	MAGMA	50	0.1	1000	50000	4.60262e-92	0.212553
1	PRSet	50	0.1	1000	50000	0.582355	0.00574426
1	LDSC	50	0.1	10000	50000	6.49581e-66	0.179105
1	MAGMA	50	0.1	10000	50000	1.64649e-83	0.202218
1	PRSet	50	0.1	10000	50000	9.80315e-53	0.159647
1	LDSC	50	0.1	100000	50000	2.22045e-147	0.270029
1	MAGMA	50	0.1	100000	50000	1.31305e-178	0.29763
1	PRSet	50	0.1	100000	50000	0	0.435296
1	LDSC	50	0.5	1000	50000	9.98245e-206	0.319674
1	MAGMA	50	0.5	1000	50000	0	0.444568
1	PRSet	50	0.5	1000	50000	9.93479e-117	0.239935
1	LDSC	50	0.5	10000	50000	3.1931e-208	0.321626
1	MAGMA	50	0.5	10000	50000	0	0.440031
1	PRSet	50	0.5	10000	50000	0	0.449654
1	LDSC	50	0.5	100000	50000	2.00231e-215	0.327197
1	MAGMA	50	0.5	100000	50000	0	0.492061
1	PRSet	50	0.5	100000	50000	0	0.5484
10	LDSC	4050	0.1	1000	50000	0.0217343	-0.0240087
10	MAGMA	4050	0.1	1000	50000	8.499e-07	0.0515075
10	PRSet	4050	0.1	1000	50000	0.296507	-0.0109218
10	LDSC	4050	0.1	10000	50000	0.117232	-0.0163878
10	MAGMA	4050	0.1	10000	50000	0.00662901	0.0284021
10	PRSet	4050	0.1	10000	50000	0.000366832	0.0372746
10	LDSC	4050	0.1	100000	50000	0.00318729	-0.0308515
10	MAGMA	4050	0.1	100000	50000	0.918748	0.00106718
10	PRSet	4050	0.1	100000	50000	2.13492e-05	0.0444679
10	LDSC	4050	0.5	1000	50000	0.010371	-0.0268148
10	MAGMA	4050	0.5	1000	50000	0.00140375	0.0334127
10	PRSet	4050	0.5	1000	50000	0.2391	-0.0123162
10	LDSC	4050	0.5	10000	50000	0.607645	0.00537129
10	MAGMA	4050	0.5	10000	50000	0.00426582	0.0298968
10	PRSet	4050	0.5	10000	50000	9.18352e-07	0.0513581
10	LDSC	4050	0.5	100000	50000	0.711136	0.00387419
10	MAGMA	4050	0.5	100000	50000	2.65379e-07	0.05384
10	PRSet	4050	0.5	100000	50000	1.10682e-05	0.0464402
10	LDSC	50	0.1	1000	50000	9.04628e-23	0.102629
10	MAGMA	50	0.1	1000	50000	4.4626e-72	0.187599
10	PRSet	50	0.1	1000	50000	5.47275e-05	0.0421576
10	LDSC	50	0.1	10000	50000	2.17603e-31	0.121776
10	MAGMA	50	0.1	10000	50000	2.78864e-71	0.186533
10	PRSet	50	0.1	10000	50000	2.78979e-85	0.204501
10	LDSC	50	0.1	100000	50000	1.06789e-68	0.183029
10	MAGMA	50	0.1	100000	50000	1.95441e-120	0.243825
10	PRSet	50	0.1	100000	50000	0	0.452032
10	LDSC	50	0.5	1000	50000	1.3561e-92	0.213263
10	MAGMA	50	0.5	1000	50000	3.94018e-266	0.364166
10	PRSet	50	0.5	1000	50000	7.7036e-110	0.23271
10	LDSC	50	0.5	10000	50000	6.92343e-105	0.227261
10	MAGMA	50	0.5	10000	50000	2.05467e-304	0.389679
10	PRSet	50	0.5	10000	50000	0	0.466595
10	LDSC	50	0.5	100000	50000	1.06359e-105	0.228157
10	MAGMA	50	0.5	100000	50000	0	0.452089
10	PRSet	50	0.5	100000	50000	0	0.5542
11	LDSC	4050	0.1	1000	50000	0.362	-0.00953904
11	MAGMA	4050	0.1	1000	50000	0.835103	0.00217832
11	PRSet	4050	0.1	1000	50000	0.956829	-0.000566508
11	LDSC	4050	0.1	10000	50000	0.875763	-0.00163605
11	MAGMA	4050	0.1	10000	50000	0.119875	-0.0162755
11	PRSet	4050	0.1	10000	50000	0.187772	-0.0137845
11	LDSC	4050	0.1	100000	50000	0.0693679	0.0190037
11	MAGMA	4050	0.1	100000	50000	0.0252989	0.0234072
11	PRSet	4050	0.1	100000	50000	0.113318	0.0165727
11	LDSC	4050	0.5	1000	50000	0.0050624	0.0293324
11	MAGMA	4050	0.5	1000	50000	0.627521	-0.00507761
11	PRSet	4050	0.5	1000	50000	0.319025	-0.010428
11	LDSC	4050	0.5	10000	50000	0.00133125	0.0335823
11	MAGMA	4050	0.5	10000	50000	0.111753	-0.0166424
11	PRSet	4050	0.5	10000	50000	0.738144	-0.003499
11	LDSC	4050	0.5	100000	50000	0.191027	0.0136829
11	MAGMA	4050	0.5	100000	50000	0.00767403	0.0278994
11	PRSet	4050	0.5	100000	50000	0.000460125	0.0373126
11	LDSC	50	0.1	1000	50000	4.44027e-36	0.130995
11	MAGMA	50	0.1	1000	50000	1.13951e-47	0.151499
11	PRSet	50	0.1	1000	50000	0.00540761	0.0290566
11	LDSC	50	0.1	10000	50000	3.55565e-39	0.13677
11	MAGMA	50	0.1	10000	50000	3.6352e-41	0.140359
11	PRSet	50	0.1	10000	50000	3.67937e-22	0.101112
11	LDSC	50	0.1	100000	50000	6.60069e-88	0.207605
11	MAGMA	50	0.1	100000	50000	2.721e-86	0.205647
11	PRSet	50	0.1	100000	50000	1.07013e-279	0.374192
11	LDSC	50	0.5	1000	50000	2.39373e-130	0.253731
11	MAGMA	50	0.5	1000	50000	4.41179e-212	0.324642
11	PRSet	50	0.5	1000	50000	9.18961e-58	0.167354
11	LDSC	50	0.5	10000	50000	4.71359e-130	0.25344
11	MAGMA	50	0.5	10000	50000	3.58558e-222	0.332351
11	PRSet	50	0.5	10000	50000	0	0.402392
11	LDSC	50	0.5	100000	50000	6.50204e-127	0.250314
11	MAGMA	50	0.5	100000	50000	0	0.414929
11	PRSet	50	0.5	100000	50000	0	0.518421
12	LDSC	4050	0.1	1000	50000	0.587269	0.00568029
12	MAGMA	4050	0.1	1000	50000	7.76286e-11	0.0680754
12	PRSet	4050	0.1	1000	50000	0.128104	-0.0159243
12	LDSC	4050	0.1	10000	50000	0.252094	-0.0119852
12	MAGMA	4050	0.1	10000	50000	2.66892e-13	0.0764996
12	PRSet	4050	0.1	10000	50000	0.0537382	-0.0201871
12	LDSC	4050	0.1	100000	50000	2.22535e-10	-0.0663986
12	MAGMA	4050	0.1	100000	50000	0.200571	-0.0133943
12	PRSet	4050	0.1	100000	50000	0.0241053	-0.0236049
12	LDSC	4050	0.5	1000	50000	0.139741	-0.015454
12	MAGMA	4050	0.5	1000	50000	0.000338668	0.0375037
12	PRSet	4050	0.5	1000	50000	0.405595	-0.00870378
12	LDSC	4050	0.5	10000	50000	0.00233194	-0.0318585
12	MAGMA	4050	0.5	10000	50000	5.56312e-07	0.0523851
12	PRSet	4050	0.5	10000	50000	0.0771988	-0.0184964
12	LDSC	4050	0.5	100000	50000	0.000119315	-0.0402638
12	MAGMA	4050	0.5	100000	50000	0.0876113	-0.0178754
12	PRSet	4050	0.5	100000	50000	0.0219924	-0.0242327
12	LDSC	50	0.1	1000	50000	2.1949e-37	0.133589
12	MAGMA	50	0.1	1000	50000	3.36082e-130	0.253831
12	PRSet	50	0.1	1000	50000	0.0372521	0.0217792
12	LDSC	50	0.1	10000	50000	1.34828e-61	0.173142
12	MAGMA	50	0.1	10000	50000	2.24815e-119	0.242879
12	PRSet	50	0.1	10000	50000	1.89074e-92	0.213245
12	LDSC	50	0.1	100000	50000	1.26275e-100	0.222644
12	MAGMA	50	0.1	100000	50000	3.69134e-228	0.337166
12	PRSet	50	0.1	100000	50000	0	0.467971
12	LDSC	50	0.5	1000	50000	3.59568e-134	0.257731
12	MAGMA	50	0.5	1000	50000	0	0.399962
12	PRSet	50	0.5	1000	50000	1.15747e-138	0.26211
12	LDSC	50	0.5	10000	50000	1.21384e-143	0.266806
12	MAGMA	50	0.5	10000	50000	0	0.4104
12	PRSet	50	0.5	10000	50000	0	0.484292
12	LDSC	50	0.5	100000	50000	1.8556e-142	0.265688
12	MAGMA	50	0.5	100000	50000	0	0.506076
12	PRSet	50	0.5	100000	50000	0	0.573016
13	LDSC	4050	0.1	1000	50000	0.000394528	-0.0370643
13	MAGMA	4050	0.1	1000	50000	0.0647425	0.0193185
13	PRSet	4050	0.1	1000	50000	0.0381877	-0.0216812
13	LDSC	4050	0.1	10000	50000	0.0211116	-0.0241186
13	MAGMA	4050	0.1	10000	50000	0.579016	0.005803
13	PRSet	4050	0.1	10000	50000	0.0503938	-0.0204655
13	LDSC	4050	0.1	100000	50000	0.669096	-0.00447013
13	MAGMA	4050	0.1	100000	50000	0.433561	0.00819072
13	PRSet	4050	0.1	100000	50000	0.697004	-0.00407278
13	LDSC	4050	0.5	1000	50000	0.00744923	-0.0279894
13	MAGMA	4050	0.5	1000	50000	1.18226e-05	0.04582
13	PRSet	4050	0.5	1000	50000	0.681821	-0.00428826
13	LDSC	4050	0.5	10000	50000	0.426998	-0.00830811
13	MAGMA	4050	0.5	10000	50000	0.0140306	0.0256928
13	PRSet	4050	0.5	10000	50000	0.703948	-0.00397562
13	LDSC	4050	0.5	100000	50000	0.56864	-0.0059623
13	MAGMA	4050	0.5	100000	50000	0.192988	0.0136157
13	PRSet	4050	0.5	100000	50000	0.00153959	0.0334173
13	LDSC	50	0.1	1000	50000	2.39561e-19	0.0939576
13	MAGMA	50	0.1	1000	50000	4.62355e-53	0.160186
13	PRSet	50	0.1	1000	50000	0.570484	0.00592747
13	LDSC	50	0.1	10000	50000	2.39855e-30	0.119604
13	MAGMA	50	0.1	10000	50000	4.49215e-51	0.157051
13	PRSet	50	0.1	10000	50000	2.16574e-43	0.144305
13	LDSC	50	0.1	100000	50000	1.24894e-68	0.18291
13	MAGMA	50	0.1	100000	50000	1.54653e-133	0.256919
13	PRSet	50	0.1	100000	50000	0	0.411519
13	LDSC	50	0.5	1000	50000	1.56327e-88	0.208402
13	MAGMA	50	0.5	1000	50000	4.49702e-210	0.323153
13	PRSet	50	0.5	1000	50000	1.14933e-51	0.158004
13	LDSC	50	0.5	10000	50000	2.48839e-96	0.217581
13	MAGMA	50	0.5	10000	50000	2.82543e-214	0.326401
13	PRSet	50	0.5	10000	50000	0	0.431386
13	LDSC	50	0.5	100000	50000	2.0635e-112	0.235388
13	MAGMA	50	0.5	100000	50000	0	0.439114
13	PRSet	50	0.5	100000	50000	0	0.535681
14	LDSC	4050	0.1	1000	50000	0.0508456	-0.0204254
14	MAGMA	4050	0.1	1000	50000	1.38529e-07	0.0550932
14	PRSet	4050	0.1	1000	50000	0.322039	-0.0103585
14	LDSC	4050	0.1	10000	50000	0.912126	0.0011543
14	MAGMA	4050	0.1	10000	50000	3.34708e-09	0.0618544
14	PRSet	4050	0.1	10000	50000	0.437783	0.00811651
14	LDSC	4050	0.1	100000	50000	0.116767	0.0164058
14	MAGMA	4050	0.1	100000	50000	0.000945404	0.0345827
14	PRSet	4050	0.1	100000	50000	0.111436	0.0166507
14	LDSC	4050	0.5	1000	50000	0.145746	-0.0152159
14	MAGMA	4050	0.5	1000	50000	5.20908e-10	0.0649826
14	PRSet	4050	0.5	1000	50000	0.853359	0.0019334
14	LDSC	4050	0.5	10000	50000	0.171675	0.0142967
14	MAGMA	4050	0.5	10000	50000	8.01232e-13	0.0749012
14	PRSet	4050	0.5	10000	50000	0.652955	0.00470386
14	LDSC	4050	0.5	100000	50000	0.00505604	0.029323
14	MAGMA	4050	0.5	100000	50000	0.000363438	0.0372919
14	PRSet	4050	0.5	100000	50000	0.000106102	0.0408363
14	LDSC	50	0.1	1000	50000	8.19438e-36	0.13059
14	MAGMA	50	0.1	1000	50000	4.61562e-67	0.180856
14	PRSet	50	0.1	1000	50000	1.22158e-11	0.0708527
14	LDSC	50	0.1	10000	50000	1.96678e-52	0.159293
14	MAGMA	50	0.1	10000	50000	1.87631e-76	0.193443
14	PRSet	50	0.1	10000	50000	7.8919e-72	0.18737
14	LDSC	50	0.1	100000	50000	1.4528e-84	0.203692
14	MAGMA	50	0.1	100000	50000	9.07843e-193	0.309598
14	PRSet	50	0.1	100000	50000	0	0.436738
14	LDSC	50	0.5	1000	50000	3.47077e-115	0.238465
14	MAGMA	50	0.5	1000	50000	2.15162e-278	0.372692
14	PRSet	50	0.5	1000	50000	3.67869e-149	0.271953
14	LDSC	50	0.5	10000	50000	5.7055e-122	0.245506
14	MAGMA	50	0.5	10000	50000	7.55461e-284	0.376353
14	PRSet	50	0.5	10000	50000	0	0.48405
14	LDSC	50	0.5	100000	50000	1.08773e-96	0.218122
14	MAGMA	50	0.5	100000	50000	0	0.509348
14	PRSet	50	0.5	100000	50000	0	0.59627
15	LDSC	4050	0.1	1000	50000	0.111246	-0.0166712
15	MAGMA	4050	0.1	1000	50000	0.32618	0.0102765
15	PRSet	4050	0.1	1000	50000	0.900805	0.00130465
15	LDSC	4050	0.1	10000	50000	0.0130479	-0.0259827
15	MAGMA	4050	0.1	10000	50000	0.580335	-0.00578692
15	PRSet	4050	0.1	10000	50000	0.677824	-0.00434838
15	LDSC	4050	0.1	100000	50000	0.399812	-0.00881237
15	MAGMA	4050	0.1	100000	50000	7.84375e-15	-0.0813261
15	PRSet	4050	0.1	100000	50000	0.744194	0.00341565
15	LDSC	4050	0.5	1000	50000	0.0187974	-0.0245914
15	MAGMA	4050	0.5	1000	50000	0.00032651	0.0376096
15	PRSet	4050	0.5	1000	50000	0.740686	-0.00346403
15	LDSC	4050	0.5	10000	50000	0.00360542	-0.0304656
15	MAGMA	4050	0.5	10000	50000	0.110876	0.0166865
15	PRSet	4050	0.5	10000	50000	0.48545	-0.0073017
15	LDSC	4050	0.5	100000	50000	0.71865	-0.0037707
15	MAGMA	4050	0.5	100000	50000	3.79115e-05	-0.0431207
15	PRSet	4050	0.5	100000	50000	0.729189	-0.00366441
15	LDSC	50	0.1	1000	50000	1.15821e-12	0.0743543
15	MAGMA	50	0.1	1000	50000	1.69887e-68	0.182903
15	PRSet	50	0.1	1000	50000	0.000760978	0.0352074
15	LDSC	50	0.1	10000	50000	1.86908e-22	0.101945
15	MAGMA	50	0.1	10000	50000	2.39791e-60	0.171357
15	PRSet	50	0.1	10000	50000	3.91053e-60	0.171056
15	LDSC	50	0.1	100000	50000	1.28913e-66	0.180303
15	MAGMA	50	0.1	100000	50000	2.39602e-150	0.273105
15	PRSet	50	0.1	100000	50000	0	0.440867
15	LDSC	50	0.5	1000	50000	1.80249e-74	0.190925
15	MAGMA	50	0.5	1000	50000	0	0.395318
15	PRSet	50	0.5	1000	50000	8.53654e-96	0.217191
15	LDSC	50	0.5	10000	50000	1.18742e-85	0.205104
15	MAGMA	50	0.5	10000	50000	4.11715e-303	0.389156
15	PRSet	50	0.5	10000	50000	0	0.462114
15	LDSC	50	0.5	100000	50000	1.70497e-106	0.229216
15	MAGMA	50	0.5	100000	50000	0	0.480542
15	PRSet	50	0.5	100000	50000	0	0.557178
16	LDSC	4050	0.1	1000	50000	0.105917	-0.0169131
16	MAGMA	4050	0.1	1000	50000	0.510987	0.00687587
16	PRSet	4050	0.1	1000	50000	0.00252308	-0.0315988
16	LDSC	4050	0.1	10000	50000	0.0536838	-0.0201827
16	MAGMA	4050	0.1	10000	50000	0.941152	-0.00077223
16	PRSet	4050	0.1	10000	50000	6.38449e-06	-0.0472142
16	LDSC	4050	0.1	100000	50000	0.524079	-0.0066642
16	MAGMA	4050	0.1	100000	50000	0.519776	-0.00673349
16	PRSet	4050	0.1	100000	50000	5.86832e-05	-0.0420347
16	LDSC	4050	0.5	1000	50000	0.0285773	-0.0229013
16	MAGMA	4050	0.5	1000	50000	0.639465	-0.0049003
16	PRSet	4050	0.5	1000	50000	0.00127791	-0.0336947
16	LDSC	4050	0.5	10000	50000	0.00113203	-0.0340546
16	MAGMA	4050	0.5	10000	50000	0.0479371	0.0206906
16	PRSet	4050	0.5	10000	50000	3.20894e-10	-0.0657862
16	LDSC	4050	0.5	100000	50000	0.000324363	-0.0376065
16	MAGMA	4050	0.5	100000	50000	0.499457	0.00706462
16	PRSet	4050	0.5	100000	50000	0.00596014	-0.0289926
16	LDSC	50	0.1	1000	50000	8.07764e-26	0.110117
16	MAGMA	50	0.1	1000	50000	1.03211e-61	0.173738
16	PRSet	50	0.1	1000	50000	0.278	0.0113706
16	LDSC	50	0.1	10000	50000	2.42997e-33	0.126101
16	MAGMA	50	0.1	10000	50000	4.34333e-40	0.138904
16	PRSet	50	0.1	10000	50000	2.5943e-68	0.183084
16	LDSC	50	0.1	100000	50000	6.11925e-74	0.190656
16	MAGMA	50	0.1	100000	50000	1.02718e-143	0.267534
16	PRSet	50	0.1	100000	50000	0	0.422734
16	LDSC	50	0.5	1000	50000	1.98586e-89	0.210152
16	MAGMA	50	0.5	1000	50000	8.44303e-256	0.358068
16	PRSet	50	0.5	1000	50000	2.80347e-79	0.197614
16	LDSC	50	0.5	10000	50000	5.63482e-98	0.220176
16	MAGMA	50	0.5	10000	50000	1.5583e-243	0.349304
16	PRSet	50	0.5	10000	50000	0	0.45408
16	LDSC	50	0.5	100000	50000	2.09407e-112	0.23614
16	MAGMA	50	0.5	100000	50000	0	0.465781
16	PRSet	50	0.5	100000	50000	0	0.528788
17	LDSC	4050	0.1	1000	50000	0.175905	0.0141552
17	MAGMA	4050	0.1	1000	50000	1.53239e-11	0.0705404
17	PRSet	4050	0.1	1000	50000	0.000353084	-0.0373685
17	LDSC	4050	0.1	10000	50000	0.671371	0.00443716
17	MAGMA	4050	0.1	10000	50000	1.4393e-09	0.0632845
17	PRSet	4050	0.1	10000	50000	2.94557e-06	-0.0488912
17	LDSC	4050	0.1	100000	50000	0.546542	-0.00630591
17	MAGMA	4050	0.1	100000	50000	7.04378e-07	0.0518756
17	PRSet	4050	0.1	100000	50000	0.98701	-0.000170294
17	LDSC	4050	0.5	1000	50000	0.00674692	0.0283328
17	MAGMA	4050	0.5	1000	50000	4.90409e-14	0.0787988
17	PRSet	4050	0.5	1000	50000	0.00535106	-0.0291294
17	LDSC	4050	0.5	10000	50000	0.187679	0.0137787
17	MAGMA	4050	0.5	10000	50000	1.87101e-14	0.0801035
17	PRSet	4050	0.5	10000	50000	0.00165216	-0.0329126
17	LDSC	4050	0.5	100000	50000	0.16787	0.014423
17	MAGMA	4050	0.5	100000	50000	2.65245e-09	0.0622465
17	PRSet	4050	0.5	100000	50000	0.305774	0.0108941
17	LDSC	50	0.1	1000	50000	3.56059e-13	0.0759526
17	MAGMA	50	0.1	1000	50000	7.66723e-44	0.145051
17	PRSet	50	0.1	1000	50000	0.0707446	-0.0188772
17	LDSC	50	0.1	10000	50000	1.39958e-21	0.0996725
17	MAGMA	50	0.1	10000	50000	3.4783e-45	0.147348
17	PRSet	50	0.1	10000	50000	3.44649e-20	0.0961469
17	LDSC	50	0.1	100000	50000	6.75277e-82	0.200228
17	MAGMA	50	0.1	100000	50000	3.40986e-95	0.216232
17	PRSet	50	0.1	100000	50000	8.60458e-275	0.370271
17	LDSC	50	0.5	1000	50000	4.04689e-107	0.229641
17	MAGMA	50	0.5	1000	50000	2.89323e-211	0.324022
17	PRSet	50	0.5	1000	50000	2.83163e-42	0.142334
17	LDSC	50	0.5	10000	50000	1.11995e-117	0.240893
17	MAGMA	50	0.5	10000	50000	2.35116e-223	0.333256
17	PRSet	50	0.5	10000	50000	0	0.409025
17	LDSC	50	0.5	100000	50000	1.1031e-124	0.24808
17	MAGMA	50	0.5	100000	50000	0	0.442231
17	PRSet	50	0.5	100000	50000	0	0.520885
18	LDSC	4050	0.1	1000	50000	0.000104894	-0.0405686
18	MAGMA	4050	0.1	1000	50000	0.265737	-0.0116397
18	PRSet	4050	0.1	1000	50000	0.387734	-0.00903384
18	LDSC	4050	0.1	10000	50000	0.0146834	-0.0255199
18	MAGMA	4050	0.1	10000	50000	0.935218	0.000850093
18	PRSet	4050	0.1	10000	50000	0.482313	0.00734845
18	LDSC	4050	0.1	100000	50000	0.00426653	-0.029888
18	MAGMA	4050	0.1	100000	50000	0.370771	-0.00936077
18	PRSet	4050	0.1	100000	50000	0.184116	-0.0138924
18	LDSC	4050	0.5	1000	50000	0.0458413	-0.0208842
18	MAGMA	4050	0.5	1000	50000	0.585929	0.00569727
18	PRSet	4050	0.5	1000	50000	0.232187	-0.012496
18	LDSC	4050	0.5	10000	50000	0.207841	-0.0131728
18	MAGMA	4050	0.5	10000	50000	0.000954722	0.0345504
18	PRSet	4050	0.5	10000	50000	0.82201	0.00235312
18	LDSC	4050	0.5	100000	50000	0.0245948	-0.0235078
18	MAGMA	4050	0.5	100000	50000	0.546296	-0.00630988
18	PRSet	4050	0.5	100000	50000	0.346588	0.00992139
18	LDSC	50	0.1	1000	50000	3.40729e-49	0.154219
18	MAGMA	50	0.1	1000	50000	1.70728e-83	0.202506
18	PRSet	50	0.1	1000	50000	0.00173865	0.0327594
18	LDSC	50	0.1	10000	50000	3.39387e-51	0.157442
18	MAGMA	50	0.1	10000	50000	2.08919e-72	0.188248
18	PRSet	50	0.1	10000	50000	4.33537e-96	0.217602
18	LDSC	50	0.1	100000	50000	4.09657e-86	0.205731
18	MAGMA	50	0.1	100000	50000	4.9022e-174	0.294197
18	PRSet	50	0.1	100000	50000	0	0.458968
18	LDSC	50	0.5	1000	50000	1.80147e-109	0.232525
18	MAGMA	50	0.5	1000	50000	0	0.40243
18	PRSet	50	0.5	1000	50000	1.47586e-120	0.244287
18	LDSC	50	0.5	10000	50000	2.11543e-108	0.231365
18	MAGMA	50	0.5	10000	50000	2.43169e-297	0.385521
18	PRSet	50	0.5	10000	50000	0	0.500452
18	LDSC	50	0.5	100000	50000	3.04957e-92	0.213085
18	MAGMA	50	0.5	100000	50000	0	0.483632
18	PRSet	50	0.5	100000	50000	0	0.583341
19	LDSC	4050	0.1	1000	50000	0.290171	-0.0110641
19	MAGMA	4050	0.1	1000	50000	8.12317e-06	0.0466723
19	PRSet	4050	0.1	1000	50000	0.485911	-0.00728926
19	LDSC	4050	0.1	10000	50000	0.0271144	-0.0231154
19	MAGMA	4050	0.1	10000	50000	0.000222095	0.0386237
19	PRSet	4050	0.1	10000	50000	0.0339483	0.0221837
19	LDSC	4050	0.1	100000	50000	0.167113	-0.014451
19	MAGMA	4050	0.1	100000	50000	0.580085	-0.00578719
19	PRSet	4050	0.1	100000	50000	0.507886	0.00692649
19	LDSC	4050	0.5	1000	50000	0.29137	0.0110367
19	MAGMA	4050	0.5	1000	50000	0.171774	0.014294
19	PRSet	4050	0.5	1000	50000	0.12635	0.0159906
19	LDSC	4050	0.5	10000	50000	0.421234	-0.00841288
19	MAGMA	4050	0.5	10000	50000	0.069745	0.0189701
19	PRSet	4050	0.5	10000	50000	0.000119668	0.0402429
19	LDSC	4050	0.5	100000	50000	0.0802433	0.0182976
19	MAGMA	4050	0.5	100000	50000	0.00211599	0.0321487
19	PRSet	4050	0.5	100000	50000	0.00275749	0.0315552
19	LDSC	50	0.1	1000	50000	4.17542e-19	0.0933207
19	MAGMA	50	0.1	1000	50000	6.45246e-53	0.159965
19	PRSet	50	0.1	1000	50000	0.504726	0.00696966
19	LDSC	50	0.1	10000	50000	5.31681e-27	0.112417
19	MAGMA	50	0.1	10000	50000	5.53427e-47	0.150398
19	PRSet	50	0.1	10000	50000	7.21772e-69	0.183255
19	LDSC	50	0.1	100000	50000	2.43911e-79	0.197041
19	MAGMA	50	0.1	100000	50000	2.564e-132	0.255734
19	PRSet	50	0.1	100000	50000	0	0.400507
19	LDSC	50	0.5	1000	50000	2.48306e-97	0.218739
19	MAGMA	50	0.5	1000	50000	5.21026e-232	0.33978
19	PRSet	50	0.5	1000	50000	2.62429e-45	0.147594
19	LDSC	50	0.5	10000	50000	4.41983e-96	0.217301
19	MAGMA	50	0.5	10000	50000	6.81695e-240	0.345556
19	PRSet	50	0.5	10000	50000	0	0.439632
19	LDSC	50	0.5	100000	50000	4.46131e-126	0.249535
19	MAGMA	50	0.5	100000	50000	0	0.442823
19	PRSet	50	0.5	100000	50000	0	0.532714
2	LDSC	4050	0.1	1000	50000	0.0097178	-0.0270496
2	MAGMA	4050	0.1	1000	50000	0.00750072	-0.0279708
2	PRSet	4050	0.1	1000	50000	0.799152	0.00266192
2	LDSC	4050	0.1	10000	50000	0.000551388	-0.0361378
2	MAGMA	4050	0.1	10000	50000	6.51492e-08	-0.0565331
2	PRSet	4050	0.1	10000	50000	0.00321599	-0.0308235
2	LDSC	4050	0.1	100000	50000	0.00829922	0.0276138
2	MAGMA	4050	0.1	100000	50000	0.0978219	-0.0173186
2	PRSet	4050	0.1	100000	50000	0.00440588	0.0297912
2	LDSC	4050	0.5	1000	50000	0.0092001	-0.0272464
2	MAGMA	4050	0.5	1000	50000	0.00590871	0.0287977
2	PRSet	4050	0.5	1000	50000	0.911139	-0.00116755
2	LDSC	4050	0.5	10000	50000	0.00223003	-0.0319877
2	MAGMA	4050	0.5	10000	50000	0.89334	-0.00140263
2	PRSet	4050	0.5	10000	50000	0.000992164	-0.0344512
2	LDSC	4050	0.5	100000	50000	0.00937091	0.0271804
2	MAGMA	4050	0.5	100000	50000	0.00905033	0.0273053
2	PRSet	4050	0.5	100000	50000	0.160523	0.0148452
2	LDSC	50	0.1	1000	50000	7.01675e-18	0.0900742
2	MAGMA	50	0.1	1000	50000	2.01989e-32	0.123959
2	PRSet	50	0.1	1000	50000	3.58238e-05	0.0432155
2	LDSC	50	0.1	10000	50000	3.26328e-24	0.106144
2	MAGMA	50	0.1	10000	50000	2.8767e-31	0.121611
2	PRSet	50	0.1	10000	50000	8.6684e-58	0.167559
2	LDSC	50	0.1	100000	50000	2.05475e-65	0.178599
2	MAGMA	50	0.1	100000	50000	2.3516e-121	0.244937
2	PRSet	50	0.1	100000	50000	0	0.412462
2	LDSC	50	0.5	1000	50000	3.94713e-71	0.186457
2	MAGMA	50	0.5	1000	50000	2.9357e-216	0.328195
2	PRSet	50	0.5	1000	50000	1.32666e-106	0.229326
2	LDSC	50	0.5	10000	50000	1.1092e-78	0.196359
2	MAGMA	50	0.5	10000	50000	1.60995e-226	0.335965
2	PRSet	50	0.5	10000	50000	0	0.465683
2	LDSC	50	0.5	100000	50000	2.08079e-86	0.206001
2	MAGMA	50	0.5	100000	50000	0	0.433833
2	PRSet	50	0.5	100000	50000	0	0.527177
3	LDSC	4050	0.1	1000	50000	0.085407	0.0179898
3	MAGMA	4050	0.1	1000	50000	9.07806e-15	-0.0810685
3	PRSet	4050	0.1	1000	50000	0.000152494	0.0396074
3	LDSC	4050	0.1	10000	50000	0.872132	-0.00168328
3	MAGMA	4050	0.1	10000	50000	7.48714e-08	-0.0562563
3	PRSet	4050	0.1	10000	50000	0.0914814	0.0176507
3	LDSC	4050	0.1	100000	50000	0.0898282	-0.0177405
3	MAGMA	4050	0.1	100000	50000	6.36393e-22	-0.100646
3	PRSet	4050	0.1	100000	50000	0.346802	-0.00984033
3	LDSC	4050	0.5	1000	50000	0.0141998	-0.0256456
3	MAGMA	4050	0.5	1000	50000	0.000144195	-0.0397508
3	PRSet	4050	0.5	1000	50000	0.00107446	0.0342032
3	LDSC	4050	0.5	10000	50000	0.145228	-0.0152335
3	MAGMA	4050	0.5	10000	50000	0.00597182	-0.0287534
3	PRSet	4050	0.5	10000	50000	0.230599	0.012539
3	LDSC	4050	0.5	100000	50000	0.232787	0.012479
3	MAGMA	4050	0.5	100000	50000	0.035104	-0.0220374
3	PRSet	4050	0.5	100000	50000	0.0293405	0.0230217
3	LDSC	50	0.1	1000	50000	1.17371e-22	0.102372
3	MAGMA	50	0.1	1000	50000	1.18355e-63	0.17602
3	PRSet	50	0.1	1000	50000	0.00757397	0.0279097
3	LDSC	50	0.1	10000	50000	1.12124e-39	0.137755
3	MAGMA	50	0.1	10000	50000	5.50276e-49	0.153737
3	PRSet	50	0.1	10000	50000	9.10224e-51	0.156629
3	LDSC	50	0.1	100000	50000	1.55749e-97	0.219034
3	MAGMA	50	0.1	100000	50000	8.16481e-137	0.260183
3	PRSet	50	0.1	100000	50000	0	0.421258
3	LDSC	50	0.5	1000	50000	2.74535e-106	0.228843
3	MAGMA	50	0.5	1000	50000	8.17824e-291	0.380878
3	PRSet	50	0.5	1000	50000	7.75705e-87	0.206439
3	LDSC	50	0.5	10000	50000	6.29906e-103	0.225127
3	MAGMA	50	0.5	10000	50000	1.97361e-289	0.379964
3	PRSet	50	0.5	10000	50000	0	0.437149
3	LDSC	50	0.5	100000	50000	7.84653e-129	0.252362
3	MAGMA	50	0.5	100000	50000	0	0.466038
3	PRSet	50	0.5	100000	50000	0	0.553048
4	LDSC	4050	0.1	1000	50000	0.495982	-0.00712193
4	MAGMA	4050	0.1	1000	50000	0.00355554	-0.0304944
4	PRSet	4050	0.1	1000	50000	0.562838	-0.00605323
4	LDSC	4050	0.1	10000	50000	0.98791	0.000158517
4	MAGMA	4050	0.1	10000	50000	0.0570707	-0.0199044
4	PRSet	4050	0.1	10000	50000	0.678846	0.00433138
4	LDSC	4050	0.1	100000	50000	0.000742747	-0.0352871
4	MAGMA	4050	0.1	100000	50000	0.00423353	-0.0299201
4	PRSet	4050	0.1	100000	50000	1.08668e-07	0.0555678
4	LDSC	4050	0.5	1000	50000	6.37878e-05	-0.0418255
4	MAGMA	4050	0.5	1000	50000	0.465358	0.00763691
4	PRSet	4050	0.5	1000	50000	0.318541	-0.0104347
4	LDSC	4050	0.5	10000	50000	0.0144542	-0.0255846
4	MAGMA	4050	0.5	10000	50000	0.329505	0.0102004
4	PRSet	4050	0.5	10000	50000	0.760643	0.00318725
4	LDSC	4050	0.5	100000	50000	0.356653	-0.0096423
4	MAGMA	4050	0.5	100000	50000	0.00717675	-0.0281241
4	PRSet	4050	0.5	100000	50000	4.95122e-06	0.0485146
4	LDSC	50	0.1	1000	50000	1.26212e-13	0.0775669
4	MAGMA	50	0.1	1000	50000	1.46557e-64	0.177596
4	PRSet	50	0.1	1000	50000	0.472068	0.00752792
4	LDSC	50	0.1	10000	50000	1.54059e-21	0.0997801
4	MAGMA	50	0.1	10000	50000	7.98015e-70	0.1849
4	PRSet	50	0.1	10000	50000	1.62455e-83	0.202687
4	LDSC	50	0.1	100000	50000	1.28181e-53	0.161369
4	MAGMA	50	0.1	100000	50000	3.72199e-163	0.284938
4	PRSet	50	0.1	100000	50000	0	0.441366
4	LDSC	50	0.5	1000	50000	8.87039e-76	0.192829
4	MAGMA	50	0.5	1000	50000	1.07706e-263	0.363138
4	PRSet	50	0.5	1000	50000	1.78065e-92	0.213537
4	LDSC	50	0.5	10000	50000	1.07463e-80	0.199141
4	MAGMA	50	0.5	10000	50000	8.37124e-280	0.374154
4	PRSet	50	0.5	10000	50000	0	0.467803
4	LDSC	50	0.5	100000	50000	8.52238e-75	0.191543
4	MAGMA	50	0.5	100000	50000	0	0.449315
4	PRSet	50	0.5	100000	50000	0	0.561349
5	LDSC	4050	0.1	1000	50000	0.570961	-0.00592649
5	MAGMA	4050	0.1	1000	50000	0.0292667	-0.0227996
5	PRSet	4050	0.1	1000	50000	0.106563	0.01688
5	LDSC	4050	0.1	10000	50000	0.652433	0.0047106
5	MAGMA	4050	0.1	10000	50000	0.981609	0.000241107
5	PRSet	4050	0.1	10000	50000	3.52302e-05	0.0432687
5	LDSC	4050	0.1	100000	50000	0.0543363	-0.0201248
5	MAGMA	4050	0.1	100000	50000	0.875488	-0.00163885
5	PRSet	4050	0.1	100000	50000	0.151822	0.0149908
5	LDSC	4050	0.5	1000	50000	0.7488	0.00334923
5	MAGMA	4050	0.5	1000	50000	6.28193e-06	-0.0472404
5	PRSet	4050	0.5	1000	50000	0.00982521	0.0270059
5	LDSC	4050	0.5	10000	50000	0.0305177	0.0226261
5	MAGMA	4050	0.5	10000	50000	0.00237224	-0.0317871
5	PRSet	4050	0.5	10000	50000	2.42553e-12	0.0733089
5	LDSC	4050	0.5	100000	50000	0.963759	-0.000475227
5	MAGMA	4050	0.5	100000	50000	0.143967	0.0152826
5	PRSet	4050	0.5	100000	50000	0.00168199	0.0333043
[truncated: 162 more rows]

## Sheet: Table B
Table B. Kendall correlation coefficients (𝜏) between pathway ranks based on competitive P-values of enrichment computed by each software and pathway ranks based on MalaCards disease relevance scores.
Database	Trait	Software	Mean.pathway.size (Ngenes)	N.pathways.in.DB	𝜏	P-value	Empirical P-value (10K perm)
BIOCARTA	AD	LDSC	18.9249	213	0.00613576	0.894996	0.984302
BIOCARTA	AD	MAGMA	18.9249	213	-0.0492205	0.289703	0.522648
BIOCARTA	AD	PRSet	18.9249	213	-0.0492226	0.289703	0.417358
BIOCARTA	Alcohol Consumption	LDSC	18.9249	213	-0.0122079	0.796241	0.869113
BIOCARTA	Alcohol Consumption	MAGMA	18.9249	213	-0.0331356	0.483384	0.582042
BIOCARTA	Alcohol Consumption	PRSet	18.9249	213	0.0221684	0.639166	0.767723
BIOCARTA	BMI	LDSC	18.9249	213	0.13624	0.00354302	0.050395
BIOCARTA	BMI	MAGMA	18.9249	213	-0.194396	3.16768e-05	0.0116988
BIOCARTA	BMI	PRSet	18.9249	213	0.00793488	0.865136	0.921608
BIOCARTA	CAD	LDSC	18.9249	213	0.0496439	0.28924	0.644836
BIOCARTA	CAD	MAGMA	18.9249	213	0.0328093	0.483673	0.734227
BIOCARTA	CAD	PRSet	18.9249	213	0.0670712	0.15222	0.380162
BIOCARTA	LDL	LDSC	18.9249	213	-0.0165421	0.739711	0.786957
BIOCARTA	LDL	MAGMA	18.9249	213	-0.0156174	0.753777	0.836167
BIOCARTA	LDL	PRSet	18.9249	213	-0.0276913	0.578119	0.659632
BIOCARTA	Schizophrenia	LDSC	18.9249	213	0.0740025	0.113879	0.130587
BIOCARTA	Schizophrenia	MAGMA	18.9249	213	0.0199359	0.670172	0.815118
BIOCARTA	Schizophrenia	PRSet	18.9249	213	0.0443532	0.343414	0.559344
GO	AD	LDSC	37.854	1452	0.0235507	0.196657	0.328467
GO	AD	MAGMA	37.854	1452	0.077403	2.20058e-05	9.999e-05
GO	AD	PRSet	37.854	1452	0.0672869	0.000225749	0.179182
GO	Alcohol Consumption	LDSC	37.854	1452	-0.0281289	0.144727	0.162384
GO	Alcohol Consumption	MAGMA	37.854	1452	-0.0112817	0.558599	0.686231
GO	Alcohol Consumption	PRSet	37.854	1452	0.0159802	0.407396	0.724428
GO	BMI	LDSC	37.854	1452	0.0411643	0.0258043	0.309469
GO	BMI	MAGMA	37.854	1452	-0.0572505	0.00193373	0.0664934
GO	BMI	PRSet	37.854	1452	-0.00248274	0.893063	0.990801
GO	CAD	LDSC	37.854	1452	0.0558815	0.00265228	0.211279
GO	CAD	MAGMA	37.854	1452	0.0966792	1.99762e-07	0.00229977
GO	CAD	PRSet	37.854	1452	0.146581	3.22205e-15	0.00149985
GO	LDL	LDSC	37.854	1452	0.0297677	0.126016	0.271973
GO	LDL	MAGMA	37.854	1452	0.0783795	5.61264e-05	0.0148985
GO	LDL	PRSet	37.854	1452	0.184612	2.36866e-21	9.999e-05
GO	Schizophrenia	LDSC	37.854	1452	0.00230658	0.90102	0.833117
GO	Schizophrenia	MAGMA	37.854	1452	0.0262078	0.157613	0.427957
GO	Schizophrenia	PRSet	37.854	1452	-0.00584716	0.752562	0.739726
KEGG	AD	LDSC	64.4865	185	-0.0632336	0.211885	0.342466
KEGG	AD	MAGMA	64.4865	185	0.092092	0.0690433	0.107389
KEGG	AD	PRSet	64.4865	185	0.124667	0.0138591	0.131487
KEGG	Alcohol Consumption	LDSC	64.4865	185	0.0809454	0.111722	0.119088
KEGG	Alcohol Consumption	MAGMA	64.4865	185	-0.0264524	0.603228	0.759724
KEGG	Alcohol Consumption	PRSet	64.4865	185	0.0274933	0.589079	0.69723
KEGG	BMI	LDSC	64.4865	185	0.0931623	0.0636278	0.251975
KEGG	BMI	MAGMA	64.4865	185	-0.0807088	0.10809	0.261074
KEGG	BMI	PRSet	64.4865	185	0.0340098	0.498364	0.741426
KEGG	CAD	LDSC	64.4865	185	0.010096	0.842896	0.769623
KEGG	CAD	MAGMA	64.4865	185	0.207734	4.54383e-05	0.00109989
KEGG	CAD	PRSet	64.4865	185	0.15156	0.00293851	0.030097
KEGG	LDL	LDSC	64.4865	185	0.106485	0.0414764	0.0455954
KEGG	LDL	MAGMA	64.4865	185	-0.00860615	0.869124	0.813419
KEGG	LDL	PRSet	64.4865	185	0.124551	0.017113	0.0612939
KEGG	Schizophrenia	LDSC	64.4865	185	0.0573148	0.256975	0.192581
KEGG	Schizophrenia	MAGMA	64.4865	185	0.155258	0.0021357	0.0188981
KEGG	Schizophrenia	PRSet	64.4865	185	0.0885797	0.0798125	0.134587
MP	AD	LDSC	60.7944	861	-0.0290554	0.205309	0.222578
MP	AD	MAGMA	60.7944	861	0.0391133	0.0881958	0.151485
MP	AD	PRSet	60.7944	861	0.000158054	0.994503	0.977602
MP	Alcohol Consumption	LDSC	60.7944	861	0.0148342	0.530079	0.751025
MP	Alcohol Consumption	MAGMA	60.7944	861	-0.0142472	0.546485	0.447855
MP	Alcohol Consumption	PRSet	60.7944	861	0.00560914	0.812345	0.971203
MP	BMI	LDSC	60.7944	861	0.0424687	0.0641648	0.375662
MP	BMI	MAGMA	60.7944	861	0.0183061	0.424939	0.69803
MP	BMI	PRSet	60.7944	861	0.133831	5.46845e-09	0.00789921
MP	CAD	LDSC	60.7944	861	0.104254	7.22317e-06	0.113489
MP	CAD	MAGMA	60.7944	861	0.0837682	0.000311782	0.182382
MP	CAD	PRSet	60.7944	861	0.205358	9.91459e-19	9.999e-05
MP	LDL	LDSC	60.7944	861	0.128676	8.3699e-08	0.00069993
MP	LDL	MAGMA	60.7944	861	0.142525	2.92574e-09	0.00319968
MP	LDL	PRSet	60.7944	861	0.219032	7.5149e-20	0.00169983
MP	Schizophrenia	LDSC	60.7944	861	0.0176643	0.444855	0.568043
MP	Schizophrenia	MAGMA	60.7944	861	0.163925	1.34053e-12	9.999e-05
MP	Schizophrenia	PRSet	60.7944	861	0.0995135	1.67793e-05	0.00739926
PID	AD	LDSC	39.5487	195	-0.0126616	0.793049	0.809619
PID	AD	MAGMA	39.5487	195	-0.00746982	0.876996	0.998
PID	AD	PRSet	39.5487	195	0.0427528	0.375695	0.368063
PID	Alcohol Consumption	LDSC	39.5487	195	0.121586	0.013483	0.0191981
PID	Alcohol Consumption	MAGMA	39.5487	195	-0.0305597	0.534598	0.654335
PID	Alcohol Consumption	PRSet	39.5487	195	-0.00848367	0.86314	0.993501
PID	BMI	LDSC	39.5487	195	0.0906275	0.0604949	0.193681
PID	BMI	MAGMA	39.5487	195	-0.0241673	0.616668	0.677032
PID	BMI	PRSet	39.5487	195	0.11858	0.0140611	0.0929907
PID	CAD	LDSC	39.5487	195	0.0443169	0.361144	0.60154
PID	CAD	MAGMA	39.5487	195	0.0773301	0.111069	0.231177
PID	CAD	PRSet	39.5487	195	0.122493	0.0116324	0.0529947
PID	LDL	LDSC	39.5487	195	-0.00262702	0.958573	0.958804
PID	LDL	MAGMA	39.5487	195	0.0127924	0.800312	0.836316
PID	LDL	PRSet	39.5487	195	0.114808	0.0232241	0.0317968
PID	Schizophrenia	LDSC	39.5487	195	-0.00528362	0.913355	0.894911
PID	Schizophrenia	MAGMA	39.5487	195	0.0247102	0.610846	0.675532
PID	Schizophrenia	PRSet	39.5487	195	0.0807572	0.0963349	0.228877
REACTOME	AD	LDSC	65.6556	1173	-0.0222471	0.264996	0.511149
REACTOME	AD	MAGMA	65.6556	1173	0.0711523	0.000363914	0.184982
REACTOME	AD	PRSet	65.6556	1173	0.0507427	0.0110187	0.70383
REACTOME	Alcohol Consumption	LDSC	65.7022	1172	0.0116373	0.583036	0.583642
REACTOME	Alcohol Consumption	MAGMA	65.6556	1173	0.00873883	0.680074	0.79922
REACTOME	Alcohol Consumption	PRSet	65.6556	1173	-0.010077	0.63445	0.9979
REACTOME	BMI	LDSC	65.7022	1172	0.08966	1.02068e-05	0.0477952
REACTOME	BMI	MAGMA	65.6556	1173	0.0399209	0.0493719	0.516748
REACTOME	BMI	PRSet	65.6556	1173	0.00506703	0.803043	0.979602
REACTOME	CAD	LDSC	65.7022	1172	0.0357376	0.0825417	0.694331
REACTOME	CAD	MAGMA	65.6556	1173	0.140091	9.91788e-12	0.00119988
REACTOME	CAD	PRSet	65.6556	1173	0.118603	8.29265e-09	0.177782
REACTOME	LDL	LDSC	65.7022	1172	0.0819594	0.000185083	0.00769923
REACTOME	LDL	MAGMA	65.6556	1173	0.0200271	0.360796	0.733427
REACTOME	LDL	PRSet	65.6556	1173	0.141793	9.87266e-11	0.00209979
REACTOME	Schizophrenia	LDSC	65.7022	1172	0.0458713	0.0253314	0.127387
REACTOME	Schizophrenia	MAGMA	65.6556	1173	0.121041	3.57348e-09	0.00349965
REACTOME	Schizophrenia	PRSet	65.6556	1173	0.0278137	0.175081	0.855714

## Sheet: Table C
Table C. Expert opinon on tissue and cell type relevance for each disease
Tissue	Detail	Type	Schizophrenia_Expert1	Schizophrenia_Expert2	Alcohol_Expert1	Alcohol_Expert2	CAD_Expert1	CAD_Expert2	AD_Expert1	AD_Expert2	BMI_Expert1	BMI_Expert2	LDL_Expert1	LDL_Expert2
Astrocytes	astrocytes_ependymal	Cell	0	0	1	NA	NA	NA	1	1	NA	NA	NA	NA
Neuron	Dopaminergic Adult	Cell	1	0	1	NA	NA	NA	0	0	NA	1	NA	NA
Neuron	Dopaminergic Neuroblast	Cell	1	0	1	NA	NA	NA	0	0	NA	NA	NA	NA
Neuron	Embryonic Dopaminergic Neuron	Cell	1	0	1	NA	NA	NA	0	0	NA	1	NA	NA
Neuron	Embryonic GABAergic Neuron	Cell	1	1	1	NA	NA	NA	0	0	NA	1	NA	NA
Neuron	Embryonic midbrain nucleus neurons	Cell	1	0	1	NA	NA	NA	0	0	NA	1	NA	NA
endothelial-mural	endothelial-mural	Cell	0	0	1	NA	NA	NA	0	0	NA	NA	NA	NA
Neuron	Hypothalamic Dopaminergic Neurons	Cell	1	0	0	NA	NA	NA	0	0	NA	1	NA	NA
Neuron	Hypothalamic GABAergic Neurons	Cell	1	1	0	NA	NA	NA	0	0	NA	1	NA	NA
Neuron	Hypothalamic Glutamatergic Neurons	Cell	1	1	0	NA	NA	NA	0	0	NA	1	NA	NA
Neuron	interneurons	Cell	1	1	0	NA	NA	NA	0	0	NA	NA	NA	NA
Neuron	Medium Spiny Neuron	Cell	1	1	0	NA	NA	NA	0	0	NA	NA	NA	NA
microglia	microglia	Cell	0	0	1	NA	NA	NA	1	1	NA	NA	NA	NA
Neuron	Neural Progenitors	Cell	1	1	0	NA	NA	NA	0	0	NA	NA	NA	NA
Neuron	Neuroblasts	Cell	1	1	0	NA	NA	NA	0	0	NA	NA	NA	NA
Oligodendrocyte Precursor	Oligodendrocyte Precursor	Cell	0	0	0	NA	NA	NA	1	0	NA	NA	NA	NA
Oligodendrocytes	Oligodendrocytes	Cell	0	0	0	NA	NA	NA	1	1	NA	NA	NA	NA
Neuron	Oxytocin and Vasopressin Expressing Neurons	Cell	1	0	0	NA	NA	NA	0	0	NA	NA	NA	NA
Neuron	pyramidal CA1	Cell	1	1	0	NA	NA	NA	0	1	NA	NA	NA	NA
Neuron	pyramidal SS	Cell	1	1	0	NA	NA	NA	0	1	NA	NA	NA	NA
Radial glia like cells	Radial glia like cells	Cell	0	1	0	NA	NA	NA	0	1	NA	NA	NA	NA
Neuron	Serotonergic Neuron	Cell	1	0	1	NA	NA	NA	0	0	NA	1	NA	NA
Neuron	Striatal Interneuron	Cell	1	1	0	NA	NA	NA	0	0	NA	NA	NA	NA
Vascular Leptomeningeal Cells	Vascular Leptomeningeal Cells	Cell	0	0	0	NA	NA	NA	0	1	NA	NA	NA	NA
Adipose Tissue	Adipose - Subcutaneous	Tissue	0	0	0	NA	7	1	1	0	1	1	1	3
Adipose Tissue	Adipose - Visceral (Omentum)	Tissue	0	0	0	NA	5	1	1	0	1	1	1	2
Adrenal Gland	Adrenal Gland	Tissue	0	0	0	NA	10	NA	0	0	NA	NA	NA	7
Bladder	Bladder	Tissue	0	0	1	NA	27	NA	0	0	NA	NA	NA	27
Blood	Whole Blood	Tissue	0	0	1	NA	4	1	1	1	1	NA	1	5
Blood	Cells - EBV-transformed lymphocytes	Tissue	0	0	0	NA	27	NA	1	1	NA	NA	NA	27
Blood Vessel	Artery - Tibial	Tissue	0	0	0	NA	2	NA	0	0	NA	NA	NA	24
Blood Vessel	Artery - Coronary	Tissue	0	0	0	NA	1	NA	0	0	NA	NA	NA	23
Blood Vessel	Artery - Aorta	Tissue	0	0	0	NA	3	1	0	0	NA	NA	1	25
Bone Marrow	Cells - Leukemia cell line (CML)	Tissue	0	0	0	NA	27	NA	0	0	NA	NA	NA	27
Brain	Brain - Frontal Cortex (BA9)	Tissue	1	1	1	1	26	NA	1	1	1	1	NA	18
Brain	Brain - Cortex	Tissue	1	1	1	1	26	NA	1	1	1	1	NA	18
Brain	Brain - Cerebellum	Tissue	1	1	0	1	26	NA	1	1	1	NA	NA	18
Brain	Brain - Cerebellar Hemisphere	Tissue	1	1	0	1	26	NA	1	1	1	NA	NA	18
Brain	Brain - Caudate (basal ganglia)	Tissue	1	1	1	1	26	NA	1	1	1	NA	NA	18
Brain	Brain - Nucleus accumbens (basal ganglia)	Tissue	1	1	1	1	26	NA	1	1	1	1	NA	18
Brain	Brain - Putamen (basal ganglia)	Tissue	1	1	0	1	26	NA	1	1	1	NA	NA	18
Brain	Brain - Hypothalamus	Tissue	1	1	0	1	9	1	1	1	1	1	1	4
Brain	Brain - Spinal cord (cervical c-1)	Tissue	1	1	0	1	26	NA	1	1	1	NA	NA	18
Brain	Brain - Hippocampus	Tissue	1	1	0	1	26	NA	1	1	1	NA	NA	18
Brain	Brain - Anterior cingulate cortex (BA24)	Tissue	1	1	0	1	26	NA	1	1	1	1	NA	18
Brain	Brain - Substantia nigra	Tissue	1	1	1	1	26	NA	1	1	1	1	NA	18
Brain	Brain - Amygdala	Tissue	1	1	0	1	26	NA	1	1	1	1	NA	18
Breast	Breast - Mammary Tissue	Tissue	0	0	0	NA	27	NA	0	0	NA	NA	NA	27
Cervix Uteri	Cervix - Ectocervix	Tissue	0	0	0	NA	27	NA	0	0	NA	NA	NA	27
Cervix Uteri	Cervix - Endocervix	Tissue	0	0	0	NA	27	NA	0	0	NA	NA	NA	27
Colon	Colon - Sigmoid	Tissue	0	0	1	2	23	NA	0	0	NA	NA	NA	15
Colon	Colon - Transverse	Tissue	0	0	0	2	23	NA	0	0	NA	NA	NA	15
Esophagus	Esophagus - Muscularis	Tissue	0	0	1	2	27	NA	0	0	NA	NA	NA	27
Esophagus	Esophagus - Mucosa	Tissue	0	0	1	2	27	NA	0	0	NA	NA	NA	27
Esophagus	Esophagus - Gastroesophageal Junction	Tissue	0	0	1	2	27	NA	0	0	NA	NA	NA	27
Fallopian Tube	Fallopian Tube	Tissue	0	0	0	NA	27	NA	0	0	NA	NA	NA	27
Heart	Heart - Atrial Appendage	Tissue	0	0	1	2	27	NA	0	0	1	NA	NA	27
Heart	Heart - Left Ventricle	Tissue	0	0	1	2	11	NA	0	0	NA	NA	NA	26
Kidney	Kidney - Cortex	Tissue	0	0	1	2	14	NA	0	0	NA	NA	NA	10
Kidney	Kidney - Medulla	Tissue	0	0	1	2	15	NA	0	0	NA	NA	NA	11
Liver	Liver	Tissue	0	0	1	1	6	NA	1	1	NA	NA	NA	1
Lung	Lung	Tissue	0	0	1	2	21	NA	1	0	NA	NA	NA	13
Muscle	Muscle - Skeletal	Tissue	0	0	0	NA	8	1	0	0	NA	NA	1	6
Nerve	Nerve - Tibial	Tissue	0	1	0	NA	27	NA	0	0	NA	NA	NA	27
Ovary	Ovary	Tissue	0	0	0	NA	19	NA	0	0	NA	NA	NA	22
Pancreas	Pancreas	Tissue	0	0	1	2	20	NA	0	0	NA	1	NA	12
Pituitary	Pituitary	Tissue	0	0	0	2	16	NA	0	0	NA	NA	NA	19
Prostate	Prostate	Tissue	0	0	0	2	27	NA	0	0	NA	NA	NA	27
Salivary Gland	Minor Salivary Gland	Tissue	0	0	0	NA	27	NA	0	0	NA	NA	NA	27
Skin	Skin - Not Sun Exposed (Suprapubic)	Tissue	0	1	0	NA	13	NA	0	0	NA	NA	NA	9
Skin	Skin - Sun Exposed (Lower leg)	Tissue	0	1	0	NA	12	NA	0	0	NA	NA	NA	8
Skin	Cells - Cultured fibroblasts	Tissue	0	1	0	NA	27	NA	0	0	NA	NA	NA	27
Small Intestine	Small Intestine - Terminal Ileum	Tissue	0	0	0	2	25	NA	0	0	NA	NA	NA	17
Spleen	Spleen	Tissue	0	0	0	2	18	NA	1	0	NA	NA	NA	21
Stomach	Stomach	Tissue	0	0	1	2	24	NA	0	0	NA	NA	NA	16
Testis	Testis	Tissue	0	0	0	NA	17	NA	0	0	NA	NA	NA	20
Thyroid	Thyroid	Tissue	0	0	0	NA	22	NA	0	0	NA	1	NA	14
Uterus	Uterus	Tissue	0	0	0	NA	27	NA	0	0	NA	NA	NA	27
Vagina	Vagina	Tissue	0	0	0	NA	27	NA	0	0	NA	NA	NA	27

## Sheet: Table D
Table D. Pathway enrichment results
Trait	Tissue / cell type	Software	Coefficient	P-value	Enrichment testing model
Alzheimer's disease	Whole_Blood	PRSet	6.95583	3.32077e-05	Linear
Alzheimer's disease	Whole_Blood	PRSet	2.68679	9.999e-05	Top Quantile
Alzheimer's disease	Brain_Frontal_Cortex_BA9	PRSet	-4.12595	0.998713	Linear
Alzheimer's disease	Brain_Frontal_Cortex_BA9	PRSet	1.14247	0.9992	Top Quantile
Alzheimer's disease	Adipose_Subcutaneous	PRSet	1.22355	0.126095	Linear
Alzheimer's disease	Adipose_Subcutaneous	PRSet	2.98035	0.00019998	Top Quantile
Alzheimer's disease	Muscle_Skeletal	PRSet	0.457228	0.329172	Linear
Alzheimer's disease	Muscle_Skeletal	PRSet	2.22199	0.0216978	Top Quantile
Alzheimer's disease	Artery_Tibial	PRSet	-0.274614	0.605094	Linear
Alzheimer's disease	Artery_Tibial	PRSet	2.83211	0.00649935	Top Quantile
Alzheimer's disease	Artery_Coronary	PRSet	0.358274	0.364199	Linear
Alzheimer's disease	Artery_Coronary	PRSet	2.76306	0.0114989	Top Quantile
Alzheimer's disease	Heart_Atrial_Appendage	PRSet	-0.678529	0.742749	Linear
Alzheimer's disease	Heart_Atrial_Appendage	PRSet	2.25549	0.109389	Top Quantile
Alzheimer's disease	Adipose_Visceral_Omentum	PRSet	2.81126	0.0101675	Linear
Alzheimer's disease	Adipose_Visceral_Omentum	PRSet	2.97271	0.00019998	Top Quantile
Alzheimer's disease	Ovary	PRSet	-0.122006	0.547213	Linear
Alzheimer's disease	Ovary	PRSet	1.12741	0.732527	Top Quantile
Alzheimer's disease	Uterus	PRSet	0.8698	0.203504	Linear
Alzheimer's disease	Uterus	PRSet	2.04696	0.0507949	Top Quantile
Alzheimer's disease	Vagina	PRSet	0.490572	0.317734	Linear
Alzheimer's disease	Vagina	PRSet	2.1646	0.0185981	Top Quantile
Alzheimer's disease	Breast_Mammary_Tissue	PRSet	2.11366	0.031845	Linear
Alzheimer's disease	Breast_Mammary_Tissue	PRSet	2.33145	0.0258974	Top Quantile
Alzheimer's disease	Skin_Not_Sun_Exposed_Suprapubic	PRSet	2.11826	0.0316083	Linear
Alzheimer's disease	Skin_Not_Sun_Exposed_Suprapubic	PRSet	2.33055	0.00229977	Top Quantile
Alzheimer's disease	Minor_Salivary_Gland	PRSet	1.28172	0.115987	Linear
Alzheimer's disease	Minor_Salivary_Gland	PRSet	1.73448	0.189581	Top Quantile
Alzheimer's disease	Brain_Cortex	PRSet	-3.72138	0.99762	Linear
Alzheimer's disease	Brain_Cortex	PRSet	1.6479	0.945005	Top Quantile
Alzheimer's disease	Adrenal_Gland	PRSet	2.44177	0.0186282	Linear
Alzheimer's disease	Adrenal_Gland	PRSet	2.5594	0.00209979	Top Quantile
Alzheimer's disease	Thyroid	PRSet	-0.133503	0.551633	Linear
Alzheimer's disease	Thyroid	PRSet	1.33015	0.630037	Top Quantile
Alzheimer's disease	Lung	PRSet	2.73091	0.011595	Linear
Alzheimer's disease	Lung	PRSet	2.67527	0.00049995	Top Quantile
Alzheimer's disease	Spleen	PRSet	3.79058	0.00213943	Linear
Alzheimer's disease	Spleen	PRSet	2.77517	9.999e-05	Top Quantile
Alzheimer's disease	Pancreas	PRSet	-0.363298	0.637616	Linear
Alzheimer's disease	Pancreas	PRSet	1.90891	0.0350965	Top Quantile
Alzheimer's disease	Esophagus_Muscularis	PRSet	0.161387	0.437677	Linear
Alzheimer's disease	Esophagus_Muscularis	PRSet	2.23246	0.190281	Top Quantile
Alzheimer's disease	Esophagus_Mucosa	PRSet	1.29149	0.114357	Linear
Alzheimer's disease	Esophagus_Mucosa	PRSet	2.63334	0.00059994	Top Quantile
Alzheimer's disease	Esophagus_Gastroesophageal_Junction	PRSet	-0.214469	0.582519	Linear
Alzheimer's disease	Esophagus_Gastroesophageal_Junction	PRSet	2.28222	0.10379	Top Quantile
Alzheimer's disease	Stomach	PRSet	0.13504	0.447776	Linear
Alzheimer's disease	Stomach	PRSet	1.68129	0.253175	Top Quantile
Alzheimer's disease	Colon_Sigmoid	PRSet	-0.361131	0.636833	Linear
Alzheimer's disease	Colon_Sigmoid	PRSet	2.10467	0.270873	Top Quantile
Alzheimer's disease	Small_Intestine_Terminal_Ileum	PRSet	1.78387	0.0540567	Linear
Alzheimer's disease	Small_Intestine_Terminal_Ileum	PRSet	1.731	0.0678932	Top Quantile
Alzheimer's disease	Colon_Transverse	PRSet	-0.187636	0.572338	Linear
Alzheimer's disease	Colon_Transverse	PRSet	1.4974	0.472753	Top Quantile
Alzheimer's disease	Prostate	PRSet	-0.925301	0.810524	Linear
Alzheimer's disease	Prostate	PRSet	2.04962	0.0246975	Top Quantile
Alzheimer's disease	Skin_Sun_Exposed_Lower_leg	PRSet	1.85719	0.0481216	Linear
Alzheimer's disease	Skin_Sun_Exposed_Lower_leg	PRSet	2.36162	0.00219978	Top Quantile
Alzheimer's disease	Nerve_Tibial	PRSet	1.18203	0.13374	Linear
Alzheimer's disease	Nerve_Tibial	PRSet	2.45304	0.0163984	Top Quantile
Alzheimer's disease	Heart_Left_Ventricle	PRSet	0.147491	0.442998	Linear
Alzheimer's disease	Heart_Left_Ventricle	PRSet	2.34101	0.0613939	Top Quantile
Alzheimer's disease	Pituitary	PRSet	-1.23631	0.876183	Linear
Alzheimer's disease	Pituitary	PRSet	1.42744	0.516148	Top Quantile
Alzheimer's disease	Brain_Cerebellum	PRSet	-0.774839	0.770846	Linear
Alzheimer's disease	Brain_Cerebellum	PRSet	1.4705	0.513849	Top Quantile
Alzheimer's disease	Cells_Cultured_fibroblasts	PRSet	0.958284	0.181476	Linear
Alzheimer's disease	Cells_Cultured_fibroblasts	PRSet	2.32808	0.0228977	Top Quantile
Alzheimer's disease	Artery_Aorta	PRSet	-0.464154	0.67322	Linear
Alzheimer's disease	Artery_Aorta	PRSet	2.26516	0.107389	Top Quantile
Alzheimer's disease	Cells_EBV_transformed_lymphocytes	PRSet	3.08801	0.00648559	Linear
Alzheimer's disease	Cells_EBV_transformed_lymphocytes	PRSet	2.45938	0.00019998	Top Quantile
Alzheimer's disease	Brain_Cerebellar_Hemisphere	PRSet	-0.399498	0.65058	Linear
Alzheimer's disease	Brain_Cerebellar_Hemisphere	PRSet	1.29589	0.784122	Top Quantile
Alzheimer's disease	Brain_Caudate_basal_ganglia	PRSet	-4.46308	0.999215	Linear
Alzheimer's disease	Brain_Caudate_basal_ganglia	PRSet	1.86494	0.742126	Top Quantile
Alzheimer's disease	Brain_Nucleus_accumbens_basal_ganglia	PRSet	-4.06802	0.998596	Linear
Alzheimer's disease	Brain_Nucleus_accumbens_basal_ganglia	PRSet	2.30331	0.241176	Top Quantile
Alzheimer's disease	Brain_Putamen_basal_ganglia	PRSet	-3.92511	0.998258	Linear
Alzheimer's disease	Brain_Putamen_basal_ganglia	PRSet	2.08485	0.49645	Top Quantile
Alzheimer's disease	Brain_Hypothalamus	PRSet	-2.92105	0.991499	Linear
Alzheimer's disease	Brain_Hypothalamus	PRSet	1.32463	0.979202	Top Quantile
Alzheimer's disease	Brain_Spinal_cord_cervical_c_1	PRSet	-1.32862	0.891663	Linear
Alzheimer's disease	Brain_Spinal_cord_cervical_c_1	PRSet	2.34504	0.119088	Top Quantile
Alzheimer's disease	Liver	PRSet	0.615413	0.276762	Linear
Alzheimer's disease	Liver	PRSet	1.65789	0.10019	Top Quantile
Alzheimer's disease	Brain_Hippocampus	PRSet	-3.88628	0.998152	Linear
Alzheimer's disease	Brain_Hippocampus	PRSet	1.40452	0.973203	Top Quantile
Alzheimer's disease	Brain_Anterior_cingulate_cortex_BA24	PRSet	-4.80704	0.999518	Linear
Alzheimer's disease	Brain_Anterior_cingulate_cortex_BA24	PRSet	1.27108	0.994301	Top Quantile
Alzheimer's disease	Brain_Substantia_nigra	PRSet	-3.40877	0.996118	Linear
Alzheimer's disease	Brain_Substantia_nigra	PRSet	2.92076	0.0130987	Top Quantile
Alzheimer's disease	Brain_Amygdala	PRSet	-2.58424	0.985255	Linear
Alzheimer's disease	Brain_Amygdala	PRSet	1.865	0.838316	Top Quantile
Alzheimer's disease	astrocytes_ependymal	PRSet	-0.532667	0.696419	Linear
Alzheimer's disease	astrocytes_ependymal	PRSet	1.42895	0.113789	Top Quantile
Alzheimer's disease	Dopaminergic_Adult	PRSet	-0.812441	0.78125	Linear
Alzheimer's disease	Dopaminergic_Adult	PRSet	1.54885	0.20498	Top Quantile
Alzheimer's disease	Dopaminergic_Neuroblast	PRSet	-0.357755	0.635613	Linear
Alzheimer's disease	Dopaminergic_Neuroblast	PRSet	1.47081	0.0432957	Top Quantile
Alzheimer's disease	Embryonic_Dopaminergic_Neuron	PRSet	-0.55593	0.704096	Linear
Alzheimer's disease	Embryonic_Dopaminergic_Neuron	PRSet	1.28383	0.257074	Top Quantile
Alzheimer's disease	Embryonic_GABAergic_Neuron	PRSet	-2.30278	0.976607	Linear
Alzheimer's disease	Embryonic_GABAergic_Neuron	PRSet	1.72118	0.0639936	Top Quantile
Alzheimer's disease	Embryonic_midbrain_nucleus_neurons	PRSet	-1.25755	0.879898	Linear
Alzheimer's disease	Embryonic_midbrain_nucleus_neurons	PRSet	1.02414	0.593041	Top Quantile
Alzheimer's disease	endothelial_mural	PRSet	1.30601	0.111971	Linear
Alzheimer's disease	endothelial_mural	PRSet	1.91092	0.00629937	Top Quantile
Alzheimer's disease	Hypothalamic_Dopaminergic_Neurons	PRSet	0.376652	0.357579	Linear
Alzheimer's disease	Hypothalamic_Dopaminergic_Neurons	PRSet	1.44327	0.110089	Top Quantile
Alzheimer's disease	Hypothalamic_GABAergic_Neurons	PRSet	-0.643872	0.73214	Linear
Alzheimer's disease	Hypothalamic_GABAergic_Neurons	PRSet	1.51016	0.134887	Top Quantile
Alzheimer's disease	Hypothalamic_Glutamatergic_Neurons	PRSet	-1.88977	0.954315	Linear
Alzheimer's disease	Hypothalamic_Glutamatergic_Neurons	PRSet	0.947746	0.820118	Top Quantile
Alzheimer's disease	interneurons	PRSet	-1.24075	0.876966	Linear
Alzheimer's disease	interneurons	PRSet	1.46832	0.587341	Top Quantile
Alzheimer's disease	Medium_Spiny_Neuron	PRSet	-2.3128	0.976988	Linear
Alzheimer's disease	Medium_Spiny_Neuron	PRSet	1.77103	0.121188	Top Quantile
Alzheimer's disease	microglia	PRSet	2.27302	0.0245601	Linear
Alzheimer's disease	microglia	PRSet	1.91644	0.00039996	Top Quantile
Alzheimer's disease	Neural_Progenitors	PRSet	0.963686	0.18019	Linear
Alzheimer's disease	Neural_Progenitors	PRSet	1.14573	0.273973	Top Quantile
Alzheimer's disease	Neuroblasts	PRSet	-0.76508	0.768093	Linear
Alzheimer's disease	Neuroblasts	PRSet	1.95928	0.00339966	Top Quantile
Alzheimer's disease	Oligodendrocyte_Precursor	PRSet	0.558983	0.294905	Linear
Alzheimer's disease	Oligodendrocyte_Precursor	PRSet	1.74707	0.0437956	Top Quantile
Alzheimer's disease	Oligodendrocytes	PRSet	3.03936	0.0070162	Linear
Alzheimer's disease	Oligodendrocytes	PRSet	2.06814	0.0059994	Top Quantile
Alzheimer's disease	Oxytocin_and_Vasopressin_Expressing_Neurons	PRSet	0.0422171	0.483624	Linear
Alzheimer's disease	Oxytocin_and_Vasopressin_Expressing_Neurons	PRSet	1.45563	0.0954905	Top Quantile
Alzheimer's disease	pyramidal_CA1	PRSet	-0.223117	0.585787	Linear
Alzheimer's disease	pyramidal_CA1	PRSet	1.25497	0.843316	Top Quantile
Alzheimer's disease	pyramidal_SS	PRSet	-0.450778	0.668593	Linear
Alzheimer's disease	pyramidal_SS	PRSet	1.04637	0.911709	Top Quantile
Alzheimer's disease	Radial_glia_like_cells	PRSet	1.02911	0.165145	Linear
Alzheimer's disease	Radial_glia_like_cells	PRSet	1.21583	0.334767	Top Quantile
Alzheimer's disease	Serotonergic_Neuron	PRSet	-0.892442	0.802305	Linear
Alzheimer's disease	Serotonergic_Neuron	PRSet	1.26962	0.225277	Top Quantile
Alzheimer's disease	Striatal_Interneuron	PRSet	-1.4249	0.906037	Linear
Alzheimer's disease	Striatal_Interneuron	PRSet	0.962232	0.79792	Top Quantile
Alzheimer's disease	Vascular_Leptomeningeal_Cells	PRSet	0.429745	0.338743	Linear
Alzheimer's disease	Vascular_Leptomeningeal_Cells	PRSet	1.52631	0.0171983	Top Quantile
Alzheimer's disease	Whole_Blood	MAGMA	2.13519	0.0307501	Linear
Alzheimer's disease	Whole_Blood	MAGMA	0.043977	0.044333	Top Quantile
Alzheimer's disease	Brain_Frontal_Cortex_BA9	MAGMA	-0.459725	0.671692	Linear
Alzheimer's disease	Brain_Frontal_Cortex_BA9	MAGMA	-0.0047235	0.711075	Top Quantile
Alzheimer's disease	Adipose_Subcutaneous	MAGMA	-0.164962	0.56369	Linear
Alzheimer's disease	Adipose_Subcutaneous	MAGMA	-0.0078525	0.689105	Top Quantile
Alzheimer's disease	Muscle_Skeletal	MAGMA	-1.07066	0.843903	Linear
Alzheimer's disease	Muscle_Skeletal	MAGMA	-0.044212	0.510875	Top Quantile
Alzheimer's disease	Artery_Tibial	MAGMA	-0.0538763	0.520895	Linear
Alzheimer's disease	Artery_Tibial	MAGMA	0.017918	0.23051	Top Quantile
Alzheimer's disease	Artery_Coronary	MAGMA	0.181177	0.430122	Linear
Alzheimer's disease	Artery_Coronary	MAGMA	0.0090635	0.3483	Top Quantile
Alzheimer's disease	Heart_Atrial_Appendage	MAGMA	-0.974821	0.82244	Linear
Alzheimer's disease	Heart_Atrial_Appendage	MAGMA	-0.038999	0.523475	Top Quantile
Alzheimer's disease	Adipose_Visceral_Omentum	MAGMA	-0.439974	0.664834	Linear
Alzheimer's disease	Adipose_Visceral_Omentum	MAGMA	-0.018608	0.607585	Top Quantile
Alzheimer's disease	Ovary	MAGMA	-0.197545	0.576105	Linear
Alzheimer's disease	Ovary	MAGMA	-0.00067354	0.746005	Top Quantile
Alzheimer's disease	Uterus	MAGMA	-0.210142	0.580881	Linear
Alzheimer's disease	Uterus	MAGMA	-0.033981	0.557425	Top Quantile
Alzheimer's disease	Vagina	MAGMA	-0.171273	0.566101	Linear
Alzheimer's disease	Vagina	MAGMA	-0.0038004	0.72207	Top Quantile
Alzheimer's disease	Breast_Mammary_Tissue	MAGMA	0.262728	0.399338	Linear
Alzheimer's disease	Breast_Mammary_Tissue	MAGMA	-0.028248	0.571405	Top Quantile
Alzheimer's disease	Skin_Not_Sun_Exposed_Suprapubic	MAGMA	-0.812467	0.781257	Linear
Alzheimer's disease	Skin_Not_Sun_Exposed_Suprapubic	MAGMA	-0.025776	0.58156	Top Quantile
Alzheimer's disease	Minor_Salivary_Gland	MAGMA	1.1771	0.134672	Linear
Alzheimer's disease	Minor_Salivary_Gland	MAGMA	-0.02966	0.5751	Top Quantile
Alzheimer's disease	Brain_Cortex	MAGMA	-0.146032	0.556443	Linear
Alzheimer's disease	Brain_Cortex	MAGMA	5.8328e-05	0.49904	Top Quantile
Alzheimer's disease	Adrenal_Gland	MAGMA	0.318931	0.378528	Linear
Alzheimer's disease	Adrenal_Gland	MAGMA	0.017946	0.21767	Top Quantile
Alzheimer's disease	Thyroid	MAGMA	0.573809	0.290076	Linear
Alzheimer's disease	Thyroid	MAGMA	-0.0055206	0.712525	Top Quantile
Alzheimer's disease	Lung	MAGMA	1.0519	0.160133	Linear
Alzheimer's disease	Lung	MAGMA	0.030375	0.11028	Top Quantile
Alzheimer's disease	Spleen	MAGMA	1.51851	0.0816012	Linear
Alzheimer's disease	Spleen	MAGMA	0.070248	0.0051546	Top Quantile
Alzheimer's disease	Pancreas	MAGMA	0.982847	0.175682	Linear
Alzheimer's disease	Pancreas	MAGMA	0.0081322	0.3762	Top Quantile
Alzheimer's disease	Esophagus_Muscularis	MAGMA	-0.476459	0.677449	Linear
Alzheimer's disease	Esophagus_Muscularis	MAGMA	-0.020113	0.595455	Top Quantile
Alzheimer's disease	Esophagus_Mucosa	MAGMA	-0.437128	0.66384	Linear
Alzheimer's disease	Esophagus_Mucosa	MAGMA	-0.0059838	0.695835	Top Quantile
Alzheimer's disease	Esophagus_Gastroesophageal_Junction	MAGMA	-0.192461	0.574173	Linear
Alzheimer's disease	Esophagus_Gastroesophageal_Junction	MAGMA	-0.020929	0.591625	Top Quantile
Alzheimer's disease	Stomach	MAGMA	1.04026	0.162679	Linear
Alzheimer's disease	Stomach	MAGMA	1.6379e-05	0.49972	Top Quantile
Alzheimer's disease	Colon_Sigmoid	MAGMA	-0.411237	0.654741	Linear
Alzheimer's disease	Colon_Sigmoid	MAGMA	-0.021808	0.589255	Top Quantile
Alzheimer's disease	Small_Intestine_Terminal_Ileum	MAGMA	1.54573	0.0782858	Linear
Alzheimer's disease	Small_Intestine_Terminal_Ileum	MAGMA	-0.0013459	0.73961	Top Quantile
Alzheimer's disease	Colon_Transverse	MAGMA	-0.218875	0.584185	Linear
Alzheimer's disease	Colon_Transverse	MAGMA	-0.010208	0.6642	Top Quantile
Alzheimer's disease	Prostate	MAGMA	0.775134	0.229071	Linear
Alzheimer's disease	Prostate	MAGMA	-0.031587	0.57616	Top Quantile
Alzheimer's disease	Skin_Sun_Exposed_Lower_leg	MAGMA	-0.396037	0.649349	Linear
Alzheimer's disease	Skin_Sun_Exposed_Lower_leg	MAGMA	-0.0193	0.61259	Top Quantile
Alzheimer's disease	Nerve_Tibial	MAGMA	2.4627	0.0179994	Linear
Alzheimer's disease	Nerve_Tibial	MAGMA	0.024074	0.2155	Top Quantile
Alzheimer's disease	Heart_Left_Ventricle	MAGMA	-0.890182	0.80173	Linear
Alzheimer's disease	Heart_Left_Ventricle	MAGMA	-0.046888	0.50668	Top Quantile
Alzheimer's disease	Pituitary	MAGMA	0.189587	0.42692	Linear
Alzheimer's disease	Pituitary	MAGMA	0.0099426	0.36747	Top Quantile
Alzheimer's disease	Brain_Cerebellum	MAGMA	-1.02424	0.833768	Linear
Alzheimer's disease	Brain_Cerebellum	MAGMA	-0.022773	0.61298	Top Quantile
Alzheimer's disease	Cells_Cultured_fibroblasts	MAGMA	0.409855	0.345748	Linear
Alzheimer's disease	Cells_Cultured_fibroblasts	MAGMA	-0.025812	0.56633	Top Quantile
Alzheimer's disease	Artery_Aorta	MAGMA	0.148123	0.442755	Linear
Alzheimer's disease	Artery_Aorta	MAGMA	0.018605	0.22092	Top Quantile
Alzheimer's disease	Cells_EBV_transformed_lymphocytes	MAGMA	1.85189	0.0485291	Linear
Alzheimer's disease	Cells_EBV_transformed_lymphocytes	MAGMA	0.038302	0.077635	Top Quantile
Alzheimer's disease	Brain_Cerebellar_Hemisphere	MAGMA	-0.913363	0.807567	Linear
Alzheimer's disease	Brain_Cerebellar_Hemisphere	MAGMA	-0.015372	0.64834	Top Quantile
Alzheimer's disease	Brain_Caudate_basal_ganglia	MAGMA	-0.487373	0.681177	Linear
Alzheimer's disease	Brain_Caudate_basal_ganglia	MAGMA	-0.015241	0.63889	Top Quantile
Alzheimer's disease	Brain_Nucleus_accumbens_basal_ganglia	MAGMA	-1.13919	0.857981	Linear
Alzheimer's disease	Brain_Nucleus_accumbens_basal_ganglia	MAGMA	-0.030398	0.562825	Top Quantile
Alzheimer's disease	Brain_Putamen_basal_ganglia	MAGMA	-0.767321	0.768728	Linear
Alzheimer's disease	Brain_Putamen_basal_ganglia	MAGMA	-0.017175	0.62579	Top Quantile
Alzheimer's disease	Brain_Hypothalamus	MAGMA	-0.44902	0.667983	Linear
Alzheimer's disease	Brain_Hypothalamus	MAGMA	0.0084333	0.36805	Top Quantile
Alzheimer's disease	Brain_Spinal_cord_cervical_c_1	MAGMA	0.442035	0.334448	Linear
Alzheimer's disease	Brain_Spinal_cord_cervical_c_1	MAGMA	0.030471	0.11404	Top Quantile
Alzheimer's disease	Liver	MAGMA	-0.0523178	0.520291	Linear
Alzheimer's disease	Liver	MAGMA	0.027301	0.13288	Top Quantile
Alzheimer's disease	Brain_Hippocampus	MAGMA	0.62316	0.274322	Linear
Alzheimer's disease	Brain_Hippocampus	MAGMA	-0.022164	0.59125	Top Quantile
Alzheimer's disease	Brain_Anterior_cingulate_cortex_BA24	MAGMA	-0.0552521	0.521428	Linear
Alzheimer's disease	Brain_Anterior_cingulate_cortex_BA24	MAGMA	-0.010538	0.66804	Top Quantile
Alzheimer's disease	Brain_Substantia_nigra	MAGMA	0.000403009	0.499844	Linear
Alzheimer's disease	Brain_Substantia_nigra	MAGMA	-0.027614	0.569025	Top Quantile
Alzheimer's disease	Brain_Amygdala	MAGMA	0.518789	0.308211	Linear
Alzheimer's disease	Brain_Amygdala	MAGMA	-0.005959	0.70155	Top Quantile
Alzheimer's disease	astrocytes_ependymal	MAGMA	5.28217	0.000252823	Linear
Alzheimer's disease	astrocytes_ependymal	MAGMA	0.019376	0.20647	Top Quantile
Alzheimer's disease	Dopaminergic_Adult	MAGMA	1.47944	0.0865756	Linear
Alzheimer's disease	Dopaminergic_Adult	MAGMA	-0.010306	0.66787	Top Quantile
Alzheimer's disease	Dopaminergic_Neuroblast	MAGMA	1.58913	0.0732471	Linear
Alzheimer's disease	Dopaminergic_Neuroblast	MAGMA	0.036438	0.072648	Top Quantile
Alzheimer's disease	Embryonic_Dopaminergic_Neuron	MAGMA	2.82923	0.00987362	Linear
Alzheimer's disease	Embryonic_Dopaminergic_Neuron	MAGMA	0.044774	0.033242	Top Quantile
Alzheimer's disease	Embryonic_GABAergic_Neuron	MAGMA	1.7085	0.0608592	Linear
Alzheimer's disease	Embryonic_GABAergic_Neuron	MAGMA	0.031227	0.088823	Top Quantile
Alzheimer's disease	Embryonic_midbrain_nucleus_neurons	MAGMA	0.658198	0.263444	Linear
Alzheimer's disease	Embryonic_midbrain_nucleus_neurons	MAGMA	0.0092175	0.35039	Top Quantile
Alzheimer's disease	endothelial_mural	MAGMA	-0.0303295	0.511767	Linear
Alzheimer's disease	endothelial_mural	MAGMA	-0.0037611	0.71884	Top Quantile
Alzheimer's disease	Hypothalamic_Dopaminergic_Neurons	MAGMA	-1.19875	0.869382	Linear
Alzheimer's disease	Hypothalamic_Dopaminergic_Neurons	MAGMA	-0.015969	0.62711	Top Quantile
Alzheimer's disease	Hypothalamic_GABAergic_Neurons	MAGMA	0.858572	0.206429	Linear
Alzheimer's disease	Hypothalamic_GABAergic_Neurons	MAGMA	0.0078991	0.36304	Top Quantile
Alzheimer's disease	Hypothalamic_Glutamatergic_Neurons	MAGMA	-0.32072	0.622128	Linear
Alzheimer's disease	Hypothalamic_Glutamatergic_Neurons	MAGMA	-0.016954	0.61477	Top Quantile
Alzheimer's disease	interneurons	MAGMA	-0.223048	0.585761	Linear
Alzheimer's disease	interneurons	MAGMA	0.0098802	0.34254	Top Quantile
Alzheimer's disease	Medium_Spiny_Neuron	MAGMA	-0.554662	0.70368	Linear
Alzheimer's disease	Medium_Spiny_Neuron	MAGMA	-0.032397	0.5564	Top Quantile
Alzheimer's disease	microglia	MAGMA	1.07508	0.155157	Linear
Alzheimer's disease	microglia	MAGMA	0.013837	0.28613	Top Quantile
Alzheimer's disease	Neural_Progenitors	MAGMA	0.108618	0.457944	Linear
Alzheimer's disease	Neural_Progenitors	MAGMA	-0.016891	0.61725	Top Quantile
Alzheimer's disease	Neuroblasts	MAGMA	2.83229	0.00982437	Linear
Alzheimer's disease	Neuroblasts	MAGMA	0.029639	0.093191	Top Quantile
Alzheimer's disease	Oligodendrocyte_Precursor	MAGMA	1.07723	0.154701	Linear
Alzheimer's disease	Oligodendrocyte_Precursor	MAGMA	-0.027633	0.562335	Top Quantile
Alzheimer's disease	Oligodendrocytes	MAGMA	1.30848	0.111569	Linear
Alzheimer's disease	Oligodendrocytes	MAGMA	0.0091479	0.34387	Top Quantile
Alzheimer's disease	Oxytocin_and_Vasopressin_Expressing_Neurons	MAGMA	0.400821	0.34895	Linear
Alzheimer's disease	Oxytocin_and_Vasopressin_Expressing_Neurons	MAGMA	-0.0040827	0.71625	Top Quantile
Alzheimer's disease	pyramidal_CA1	MAGMA	0.59472	0.28334	Linear
Alzheimer's disease	pyramidal_CA1	MAGMA	0.013189	0.28829	Top Quantile
Alzheimer's disease	pyramidal_SS	MAGMA	0.17678	0.431798	Linear
Alzheimer's disease	pyramidal_SS	MAGMA	-0.00019748	0.74833	Top Quantile
Alzheimer's disease	Radial_glia_like_cells	MAGMA	0.95045	0.183354	Linear
Alzheimer's disease	Radial_glia_like_cells	MAGMA	0.006534	0.3885	Top Quantile
Alzheimer's disease	Serotonergic_Neuron	MAGMA	0.401434	0.348733	Linear
Alzheimer's disease	Serotonergic_Neuron	MAGMA	0.0034532	0.44449	Top Quantile
Alzheimer's disease	Striatal_Interneuron	MAGMA	-0.665971	0.738934	Linear
Alzheimer's disease	Striatal_Interneuron	MAGMA	-0.070006	0.50213	Top Quantile
Alzheimer's disease	Vascular_Leptomeningeal_Cells	MAGMA	2.3291	0.0224065	Linear
Alzheimer's disease	Vascular_Leptomeningeal_Cells	MAGMA	0.012543	0.31148	Top Quantile
Alzheimer's disease	Adipose_Subcutaneous	LDSC	-0.436947	0.663777	Linear
Alzheimer's disease	Adipose_Subcutaneous	LDSC	-4.616e-10	0.675787	Top Quantile
Alzheimer's disease	Adipose_Visceral_Omentum	LDSC	-0.506432	0.687637	Linear
Alzheimer's disease	Adipose_Visceral_Omentum	LDSC	-1.30331e-09	0.581396	Top Quantile
Alzheimer's disease	Adrenal_Gland	LDSC	-2.18928	0.971842	Linear
Alzheimer's disease	Adrenal_Gland	LDSC	-1.15858e-09	0.563678	Top Quantile
Alzheimer's disease	Artery_Aorta	LDSC	-0.585674	0.713757	Linear
Alzheimer's disease	Artery_Aorta	LDSC	4.91033e-10	0.311291	Top Quantile
Alzheimer's disease	Artery_Coronary	LDSC	-0.970572	0.82144	Linear
Alzheimer's disease	Artery_Coronary	LDSC	7.78529e-10	0.237155	Top Quantile
Alzheimer's disease	Artery_Tibial	LDSC	-2.01807	0.962823	Linear
Alzheimer's disease	Artery_Tibial	LDSC	1.13367e-10	0.453864	Top Quantile
Alzheimer's disease	astrocytes_ependymal	LDSC	1.02284	0.166545	Linear
Alzheimer's disease	astrocytes_ependymal	LDSC	1.4903e-10	0.458337	Top Quantile
Alzheimer's disease	Brain_Amygdala	LDSC	0.0857453	0.466773	Linear
Alzheimer's disease	Brain_Amygdala	LDSC	1.4009e-10	0.431124	Top Quantile
Alzheimer's disease	Brain_Anterior_cingulate_cortex_BA24	LDSC	0.340562	0.370624	Linear
Alzheimer's disease	Brain_Anterior_cingulate_cortex_BA24	LDSC	4.34055e-10	0.31027	Top Quantile
Alzheimer's disease	Brain_Caudate_basal_ganglia	LDSC	1.5046	0.0833422	Linear
Alzheimer's disease	Brain_Caudate_basal_ganglia	LDSC	-6.34328e-11	0.736391	Top Quantile
Alzheimer's disease	Brain_Cerebellar_Hemisphere	LDSC	-1.01984	0.832783	Linear
Alzheimer's disease	Brain_Cerebellar_Hemisphere	LDSC	1.60489e-10	0.444035	Top Quantile
Alzheimer's disease	Brain_Cerebellum	LDSC	-1.46961	0.912131	Linear
Alzheimer's disease	Brain_Cerebellum	LDSC	-5.11227e-10	0.667277	Top Quantile
Alzheimer's disease	Brain_Cortex	LDSC	0.803387	0.221225	Linear
Alzheimer's disease	Brain_Cortex	LDSC	5.04736e-10	0.288932	Top Quantile
Alzheimer's disease	Brain_Frontal_Cortex_BA9	LDSC	1.1258	0.144687	Linear
Alzheimer's disease	Brain_Frontal_Cortex_BA9	LDSC	6.72515e-10	0.210623	Top Quantile
Alzheimer's disease	Brain_Hippocampus	LDSC	2.92924	0.00838892	Linear
Alzheimer's disease	Brain_Hippocampus	LDSC	9.44583e-10	0.112529	Top Quantile
Alzheimer's disease	Brain_Hypothalamus	LDSC	1.64367	0.0673289	Linear
Alzheimer's disease	Brain_Hypothalamus	LDSC	9.1662e-10	0.136401	Top Quantile
Alzheimer's disease	Brain_Nucleus_accumbens_basal_ganglia	LDSC	0.927551	0.188922	Linear
Alzheimer's disease	Brain_Nucleus_accumbens_basal_ganglia	LDSC	-2.05811e-10	0.704629	Top Quantile
Alzheimer's disease	Brain_Putamen_basal_ganglia	LDSC	0.795064	0.223518	Linear
Alzheimer's disease	Brain_Putamen_basal_ganglia	LDSC	-1.91795e-10	0.704515	Top Quantile
Alzheimer's disease	Brain_Spinal_cord_cervical_c_1	LDSC	1.78184	0.0542304	Linear
Alzheimer's disease	Brain_Spinal_cord_cervical_c_1	LDSC	1.39318e-09	0.100672	Top Quantile
Alzheimer's disease	Brain_Substantia_nigra	LDSC	0.637942	0.269701	Linear
Alzheimer's disease	Brain_Substantia_nigra	LDSC	1.29139e-09	0.0900937	Top Quantile
Alzheimer's disease	Breast_Mammary_Tissue	LDSC	-2.15092	0.970027	Linear
Alzheimer's disease	Breast_Mammary_Tissue	LDSC	-1.22971e-09	0.572515	Top Quantile
Alzheimer's disease	Cells_Cultured_fibroblasts	LDSC	-1.18482	0.866784	Linear
Alzheimer's disease	Cells_Cultured_fibroblasts	LDSC	-3.6713e-10	0.69125	Top Quantile
Alzheimer's disease	Cells_EBV_transformed_lymphocytes	LDSC	1.68419	0.0632156	Linear
Alzheimer's disease	Cells_EBV_transformed_lymphocytes	LDSC	2.67562e-09	0.0294884	Top Quantile
Alzheimer's disease	Colon_Sigmoid	LDSC	-1.46724	0.911817	Linear
Alzheimer's disease	Colon_Sigmoid	LDSC	-4.96498e-10	0.648663	Top Quantile
Alzheimer's disease	Colon_Transverse	LDSC	-0.536208	0.697594	Linear
Alzheimer's disease	Colon_Transverse	LDSC	3.84817e-10	0.390187	Top Quantile
Alzheimer's disease	Dopaminergic_Adult	LDSC	0.493203	0.31684	Linear
Alzheimer's disease	Dopaminergic_Adult	LDSC	5.48217e-10	0.296136	Top Quantile
Alzheimer's disease	Dopaminergic_Neuroblast	LDSC	0.746628	0.23717	Linear
Alzheimer's disease	Dopaminergic_Neuroblast	LDSC	8.00494e-10	0.300195	Top Quantile
Alzheimer's disease	Embryonic_Dopaminergic_Neuron	LDSC	-0.445974	0.666924	Linear
Alzheimer's disease	Embryonic_Dopaminergic_Neuron	LDSC	-3.91006e-10	0.685732	Top Quantile
Alzheimer's disease	Embryonic_GABAergic_Neuron	LDSC	-1.32885	0.891699	Linear
Alzheimer's disease	Embryonic_GABAergic_Neuron	LDSC	-3.16082e-10	0.700639	Top Quantile
Alzheimer's disease	Embryonic_midbrain_nucleus_neurons	LDSC	-1.08044	0.845977	Linear
Alzheimer's disease	Embryonic_midbrain_nucleus_neurons	LDSC	-4.31096e-09	0.500035	Top Quantile
Alzheimer's disease	endothelial_mural	LDSC	1.08656	0.152737	Linear
Alzheimer's disease	endothelial_mural	LDSC	-3.36568e-10	0.705194	Top Quantile
Alzheimer's disease	Esophagus_Gastroesophageal_Junction	LDSC	-0.802687	0.778582	Linear
Alzheimer's disease	Esophagus_Gastroesophageal_Junction	LDSC	-1.42654e-10	0.724924	Top Quantile
Alzheimer's disease	Esophagus_Mucosa	LDSC	-0.416034	0.656435	Linear
Alzheimer's disease	Esophagus_Mucosa	LDSC	3.43941e-10	0.384173	Top Quantile
Alzheimer's disease	Esophagus_Muscularis	LDSC	-0.610517	0.72169	Linear
Alzheimer's disease	Esophagus_Muscularis	LDSC	-4.30998e-10	0.669486	Top Quantile
Alzheimer's disease	Heart_Atrial_Appendage	LDSC	-1.67004	0.935374	Linear
Alzheimer's disease	Heart_Atrial_Appendage	LDSC	1.428e-10	0.442853	Top Quantile
Alzheimer's disease	Heart_Left_Ventricle	LDSC	-1.35543	0.895842	Linear
Alzheimer's disease	Heart_Left_Ventricle	LDSC	-8.15521e-10	0.606833	Top Quantile
Alzheimer's disease	Hypothalamic_Dopaminergic_Neurons	LDSC	0.109333	0.457668	Linear
Alzheimer's disease	Hypothalamic_Dopaminergic_Neurons	LDSC	6.20215e-10	0.316106	Top Quantile
Alzheimer's disease	Hypothalamic_GABAergic_Neurons	LDSC	0.447198	0.33265	Linear
Alzheimer's disease	Hypothalamic_GABAergic_Neurons	LDSC	8.84552e-12	0.496685	Top Quantile
Alzheimer's disease	Hypothalamic_Glutamatergic_Neurons	LDSC	1.01679	0.167904	Linear
Alzheimer's disease	Hypothalamic_Glutamatergic_Neurons	LDSC	-2.1124e-10	0.709274	Top Quantile
Alzheimer's disease	interneurons	LDSC	0.770677	0.230325	Linear
Alzheimer's disease	interneurons	LDSC	-3.83141e-11	0.742296	Top Quantile
Alzheimer's disease	Liver	LDSC	-2.16735	0.970818	Linear
Alzheimer's disease	Liver	LDSC	-1.06679e-09	0.601117	Top Quantile
Alzheimer's disease	Lung	LDSC	0.669698	0.25993	Linear
Alzheimer's disease	Lung	LDSC	1.19317e-09	0.180492	Top Quantile
Alzheimer's disease	Medium_Spiny_Neuron	LDSC	0.89759	0.196391	Linear
Alzheimer's disease	Medium_Spiny_Neuron	LDSC	1.76875e-10	0.434922	Top Quantile
Alzheimer's disease	microglia	LDSC	1.40158	0.0972852	Linear
Alzheimer's disease	microglia	LDSC	1.9758e-09	0.163643	Top Quantile
Alzheimer's disease	Minor_Salivary_Gland	LDSC	-0.048529	0.518823	Linear
Alzheimer's disease	Minor_Salivary_Gland	LDSC	-1.31955e-09	0.556181	Top Quantile
Alzheimer's disease	Muscle_Skeletal	LDSC	-1.02996	0.835044	Linear
Alzheimer's disease	Muscle_Skeletal	LDSC	7.87156e-10	0.26205	Top Quantile
Alzheimer's disease	Nerve_Tibial	LDSC	0.428598	0.339145	Linear
Alzheimer's disease	Nerve_Tibial	LDSC	1.86299e-09	0.0358639	Top Quantile
Alzheimer's disease	Neural_Progenitors	LDSC	-0.15646	0.560438	Linear
Alzheimer's disease	Neural_Progenitors	LDSC	6.15435e-10	0.345383	Top Quantile
Alzheimer's disease	Neuroblasts	LDSC	-0.177591	0.568512	Linear
Alzheimer's disease	Neuroblasts	LDSC	-3.01298e-09	0.510039	Top Quantile
Alzheimer's disease	Oligodendrocyte_Precursor	LDSC	-0.603949	0.719605	Linear
Alzheimer's disease	Oligodendrocyte_Precursor	LDSC	-1.43593e-09	0.574713	Top Quantile
Alzheimer's disease	Oligodendrocytes	LDSC	-0.369645	0.639903	Linear
Alzheimer's disease	Oligodendrocytes	LDSC	1.66959e-09	0.138077	Top Quantile
Alzheimer's disease	Ovary	LDSC	-4.00695	0.998461	Linear
Alzheimer's disease	Ovary	LDSC	-1.83716e-09	0.529846	Top Quantile
Alzheimer's disease	Oxytocin_and_Vasopressin_Expressing_Neurons	LDSC	1.30374	0.112341	Linear
Alzheimer's disease	Oxytocin_and_Vasopressin_Expressing_Neurons	LDSC	-6.34796e-10	0.649386	Top Quantile
Alzheimer's disease	Pancreas	LDSC	-0.934526	0.812787	Linear
Alzheimer's disease	Pancreas	LDSC	1.07537e-09	0.207194	Top Quantile
Alzheimer's disease	Pituitary	LDSC	0.218228	0.41606	Linear
Alzheimer's disease	Pituitary	LDSC	7.27343e-10	0.29176	Top Quantile
Alzheimer's disease	Prostate	LDSC	-0.453784	0.669636	Linear
Alzheimer's disease	Prostate	LDSC	6.28106e-10	0.323352	Top Quantile
Alzheimer's disease	pyramidal_CA1	LDSC	1.20915	0.128705	Linear
Alzheimer's disease	pyramidal_CA1	LDSC	2.29329e-09	0.00896759	Top Quantile
Alzheimer's disease	pyramidal_SS	LDSC	0.810634	0.219243	Linear
Alzheimer's disease	pyramidal_SS	LDSC	-4.95338e-11	0.740837	Top Quantile
Alzheimer's disease	Radial_glia_like_cells	LDSC	-0.423854	0.659189	Linear
Alzheimer's disease	Radial_glia_like_cells	LDSC	-7.22818e-11	0.739901	Top Quantile
Alzheimer's disease	Serotonergic_Neuron	LDSC	-1.63056	0.931289	Linear
Alzheimer's disease	Serotonergic_Neuron	LDSC	2.73117e-10	0.416012	Top Quantile
Alzheimer's disease	Skin_Not_Sun_Exposed_Suprapubic	LDSC	-1.10379	0.850839	Linear
Alzheimer's disease	Skin_Not_Sun_Exposed_Suprapubic	LDSC	-6.07077e-10	0.660322	Top Quantile
Alzheimer's disease	Skin_Sun_Exposed_Lower_leg	LDSC	-1.93939	0.957804	Linear
Alzheimer's disease	Skin_Sun_Exposed_Lower_leg	LDSC	-1.20012e-09	0.581941	Top Quantile
Alzheimer's disease	Small_Intestine_Terminal_Ileum	LDSC	0.928987	0.188569	Linear
Alzheimer's disease	Small_Intestine_Terminal_Ileum	LDSC	5.76954e-10	0.337397	Top Quantile
Alzheimer's disease	Spleen	LDSC	0.98663	0.174802	Linear
Alzheimer's disease	Spleen	LDSC	4.9099e-09	0.00157531	Top Quantile
Alzheimer's disease	Stomach	LDSC	-0.258434	0.599057	Linear
Alzheimer's disease	Stomach	LDSC	-3.36387e-10	0.701474	Top Quantile
Alzheimer's disease	Striatal_Interneuron	LDSC	-0.882965	0.799888	Linear
Alzheimer's disease	Striatal_Interneuron	LDSC	6.86909e-10	0.283676	Top Quantile
Alzheimer's disease	Thyroid	LDSC	-1.81652	0.948666	Linear
Alzheimer's disease	Thyroid	LDSC	-3.51016e-10	0.682461	Top Quantile
Alzheimer's disease	Uterus	LDSC	-2.12208	0.968588	Linear
Alzheimer's disease	Uterus	LDSC	-1.63178e-09	0.541208	Top Quantile
Alzheimer's disease	Vagina	LDSC	-1.05904	0.841412	Linear
Alzheimer's disease	Vagina	LDSC	1.28223e-10	0.46042	Top Quantile
Alzheimer's disease	Vascular_Leptomeningeal_Cells	LDSC	-0.724976	0.756557	Linear
Alzheimer's disease	Vascular_Leptomeningeal_Cells	LDSC	-6.04237e-10	0.680923	Top Quantile
Alzheimer's disease	Whole_Blood	LDSC	2.96446	0.00792219	Linear
Alzheimer's disease	Whole_Blood	LDSC	4.49744e-09	0.00420063	Top Quantile
Alcohol consumption	Whole_Blood	PRSet	0.380742	0.356113	Linear
Alcohol consumption	Whole_Blood	PRSet	12.9852	0.9952	Top Quantile
Alcohol consumption	Brain_Frontal_Cortex_BA9	PRSet	0.410509	0.345517	Linear
Alcohol consumption	Brain_Frontal_Cortex_BA9	PRSet	45.8279	0.251075	Top Quantile
Alcohol consumption	Adipose_Subcutaneous	PRSet	0.688669	0.254197	Linear
Alcohol consumption	Adipose_Subcutaneous	PRSet	33.477	0.291671	Top Quantile
Alcohol consumption	Muscle_Skeletal	PRSet	1.28343	0.115701	Linear
Alcohol consumption	Muscle_Skeletal	PRSet	31.8083	0.0841916	Top Quantile
Alcohol consumption	Artery_Tibial	PRSet	-0.287734	0.609967	Linear
Alcohol consumption	Artery_Tibial	PRSet	32.0444	0.80262	Top Quantile
Alcohol consumption	Artery_Coronary	PRSet	-0.35428	0.634356	Linear
Alcohol consumption	Artery_Coronary	PRSet	34.5976	0.574343	Top Quantile
Alcohol consumption	Heart_Atrial_Appendage	PRSet	1.24172	0.122862	Linear
Alcohol consumption	Heart_Atrial_Appendage	PRSet	35.2799	0.170083	Top Quantile
Alcohol consumption	Adipose_Visceral_Omentum	PRSet	1.28671	0.115152	Linear
Alcohol consumption	Adipose_Visceral_Omentum	PRSet	33.7027	0.277072	Top Quantile
Alcohol consumption	Ovary	PRSet	0.682942	0.255919	Linear
Alcohol consumption	Ovary	PRSet	20.0917	0.938206	Top Quantile
Alcohol consumption	Uterus	PRSet	1.16316	0.137338	Linear
Alcohol consumption	Uterus	PRSet	27.352	0.435856	Top Quantile
Alcohol consumption	Vagina	PRSet	0.549765	0.297929	Linear
Alcohol consumption	Vagina	PRSet	16.9728	0.9996	Top Quantile
Alcohol consumption	Breast_Mammary_Tissue	PRSet	0.580184	0.288013	Linear
Alcohol consumption	Breast_Mammary_Tissue	PRSet	31.2653	0.418858	Top Quantile
Alcohol consumption	Skin_Not_Sun_Exposed_Suprapubic	PRSet	-0.396689	0.649581	Linear
Alcohol consumption	Skin_Not_Sun_Exposed_Suprapubic	PRSet	17.2393	0.9981	Top Quantile
Alcohol consumption	Minor_Salivary_Gland	PRSet	-0.255369	0.597911	Linear
Alcohol consumption	Minor_Salivary_Gland	PRSet	25.7671	0.513349	Top Quantile
Alcohol consumption	Brain_Cortex	PRSet	0.370304	0.35986	Linear
Alcohol consumption	Brain_Cortex	PRSet	45.3178	0.134387	Top Quantile
Alcohol consumption	Adrenal_Gland	PRSet	1.5275	0.0804922	Linear
Alcohol consumption	Adrenal_Gland	PRSet	33.9945	0.0222978	Top Quantile
Alcohol consumption	Thyroid	PRSet	-0.335049	0.627367	Linear
Alcohol consumption	Thyroid	PRSet	22.9131	0.911109	Top Quantile
Alcohol consumption	Lung	PRSet	-0.838489	0.788267	Linear
Alcohol consumption	Lung	PRSet	27.0196	0.80052	Top Quantile
Alcohol consumption	Spleen	PRSet	-0.465385	0.673644	Linear
Alcohol consumption	Spleen	PRSet	20.138	0.826417	Top Quantile
Alcohol consumption	Pancreas	PRSet	1.70359	0.0613285	Linear
Alcohol consumption	Pancreas	PRSet	29.5508	0.0216978	Top Quantile
Alcohol consumption	Esophagus_Muscularis	PRSet	0.763239	0.232428	Linear
Alcohol consumption	Esophagus_Muscularis	PRSet	33.6086	0.630737	Top Quantile
Alcohol consumption	Esophagus_Mucosa	PRSet	0.0547694	0.478759	Linear
Alcohol consumption	Esophagus_Mucosa	PRSet	21.8607	0.965803	Top Quantile
Alcohol consumption	Esophagus_Gastroesophageal_Junction	PRSet	0.577049	0.289026	Linear
Alcohol consumption	Esophagus_Gastroesophageal_Junction	PRSet	31.8041	0.657934	Top Quantile
Alcohol consumption	Stomach	PRSet	1.76614	0.055591	Linear
Alcohol consumption	Stomach	PRSet	33.4388	0.0161984	Top Quantile
Alcohol consumption	Colon_Sigmoid	PRSet	1.09162	0.151681	Linear
Alcohol consumption	Colon_Sigmoid	PRSet	34.4587	0.467353	Top Quantile
Alcohol consumption	Small_Intestine_Terminal_Ileum	PRSet	1.47097	0.0876882	Linear
Alcohol consumption	Small_Intestine_Terminal_Ileum	PRSet	27.4861	0.106789	Top Quantile
Alcohol consumption	Colon_Transverse	PRSet	1.99478	0.0385997	Linear
Alcohol consumption	Colon_Transverse	PRSet	30.8949	0.179282	Top Quantile
Alcohol consumption	Prostate	PRSet	-0.0511758	0.519848	Linear
Alcohol consumption	Prostate	PRSet	27.0887	0.336966	Top Quantile
Alcohol consumption	Skin_Sun_Exposed_Lower_leg	PRSet	-0.360314	0.636538	Linear
Alcohol consumption	Skin_Sun_Exposed_Lower_leg	PRSet	17.7025	0.9982	Top Quantile
Alcohol consumption	Nerve_Tibial	PRSet	2.3825	0.0205296	Linear
Alcohol consumption	Nerve_Tibial	PRSet	34.2445	0.0590941	Top Quantile
Alcohol consumption	Heart_Left_Ventricle	PRSet	1.03283	0.16432	Linear
Alcohol consumption	Heart_Left_Ventricle	PRSet	33.3002	0.371663	Top Quantile
Alcohol consumption	Pituitary	PRSet	1.77121	0.0551482	Linear
Alcohol consumption	Pituitary	PRSet	28.0676	0.283472	Top Quantile
Alcohol consumption	Brain_Cerebellum	PRSet	1.91376	0.0439656	Linear
Alcohol consumption	Brain_Cerebellum	PRSet	30.8731	0.119588	Top Quantile
Alcohol consumption	Cells_Cultured_fibroblasts	PRSet	0.515567	0.309291	Linear
Alcohol consumption	Cells_Cultured_fibroblasts	PRSet	22.9032	0.983802	Top Quantile
Alcohol consumption	Artery_Aorta	PRSet	-0.377941	0.642883	Linear
Alcohol consumption	Artery_Aorta	PRSet	32.5041	0.653835	Top Quantile
Alcohol consumption	Cells_EBV_transformed_lymphocytes	PRSet	0.451299	0.331226	Linear
Alcohol consumption	Cells_EBV_transformed_lymphocytes	PRSet	21.9904	0.70203	Top Quantile
Alcohol consumption	Brain_Cerebellar_Hemisphere	PRSet	1.93399	0.0425629	Linear
Alcohol consumption	Brain_Cerebellar_Hemisphere	PRSet	33.6588	0.0554945	Top Quantile
Alcohol consumption	Brain_Caudate_basal_ganglia	PRSet	0.779933	0.227726	Linear
Alcohol consumption	Brain_Caudate_basal_ganglia	PRSet	40.8478	0.223678	Top Quantile
Alcohol consumption	Brain_Nucleus_accumbens_basal_ganglia	PRSet	1.03816	0.163142	Linear
Alcohol consumption	Brain_Nucleus_accumbens_basal_ganglia	PRSet	40.9929	0.0786921	Top Quantile
Alcohol consumption	Brain_Putamen_basal_ganglia	PRSet	0.576915	0.28907	Linear
Alcohol consumption	Brain_Putamen_basal_ganglia	PRSet	41.5891	0.10209	Top Quantile
Alcohol consumption	Brain_Hypothalamus	PRSet	1.63858	0.0678622	Linear
Alcohol consumption	Brain_Hypothalamus	PRSet	39.9719	0.360164	Top Quantile
Alcohol consumption	Brain_Spinal_cord_cervical_c_1	PRSet	0.839369	0.211498	Linear
Alcohol consumption	Brain_Spinal_cord_cervical_c_1	PRSet	33.4363	0.719828	Top Quantile
Alcohol consumption	Liver	PRSet	2.05586	0.0349737	Linear
Alcohol consumption	Liver	PRSet	30.8229	0.00169983	Top Quantile
Alcohol consumption	Brain_Hippocampus	PRSet	1.08461	0.153147	Linear
Alcohol consumption	Brain_Hippocampus	PRSet	36.8893	0.79732	Top Quantile
Alcohol consumption	Brain_Anterior_cingulate_cortex_BA24	PRSet	1.05408	0.15966	Linear
Alcohol consumption	Brain_Anterior_cingulate_cortex_BA24	PRSet	44.3455	0.215378	Top Quantile
Alcohol consumption	Brain_Substantia_nigra	PRSet	0.285071	0.391021	Linear
Alcohol consumption	Brain_Substantia_nigra	PRSet	40.5757	0.222578	Top Quantile
Alcohol consumption	Brain_Amygdala	PRSet	1.91533	0.0438548	Linear
Alcohol consumption	Brain_Amygdala	PRSet	41.642	0.465853	Top Quantile
Alcohol consumption	astrocytes_ependymal	PRSet	0.362388	0.362713	Linear
Alcohol consumption	astrocytes_ependymal	PRSet	19.3549	0.653735	Top Quantile
Alcohol consumption	Dopaminergic_Adult	PRSet	0.585306	0.286362	Linear
Alcohol consumption	Dopaminergic_Adult	PRSet	25.8514	0.145685	Top Quantile
Alcohol consumption	Dopaminergic_Neuroblast	PRSet	0.497349	0.315433	Linear
Alcohol consumption	Dopaminergic_Neuroblast	PRSet	20.9189	0.0988901	Top Quantile
Alcohol consumption	Embryonic_Dopaminergic_Neuron	PRSet	0.753573	0.23518	Linear
Alcohol consumption	Embryonic_Dopaminergic_Neuron	PRSet	19.7048	0.30347	Top Quantile
Alcohol consumption	Embryonic_GABAergic_Neuron	PRSet	4.99884	0.000370069	Linear
Alcohol consumption	Embryonic_GABAergic_Neuron	PRSet	26.6851	0.0343966	Top Quantile
Alcohol consumption	Embryonic_midbrain_nucleus_neurons	PRSet	1.33016	0.108094	Linear
Alcohol consumption	Embryonic_midbrain_nucleus_neurons	PRSet	25.9974	0.00519948	Top Quantile
Alcohol consumption	endothelial_mural	PRSet	-0.0768894	0.529803	Linear
Alcohol consumption	endothelial_mural	PRSet	21.8411	0.382862	Top Quantile
Alcohol consumption	Hypothalamic_Dopaminergic_Neurons	PRSet	0.11903	0.453933	Linear
Alcohol consumption	Hypothalamic_Dopaminergic_Neurons	PRSet	22.5426	0.136986	Top Quantile
Alcohol consumption	Hypothalamic_GABAergic_Neurons	PRSet	0.173084	0.433208	Linear
Alcohol consumption	Hypothalamic_GABAergic_Neurons	PRSet	20.5484	0.646635	Top Quantile
Alcohol consumption	Hypothalamic_Glutamatergic_Neurons	PRSet	1.19277	0.131727	Linear
Alcohol consumption	Hypothalamic_Glutamatergic_Neurons	PRSet	25.3994	0.251175	Top Quantile
Alcohol consumption	interneurons	PRSet	1.40161	0.0972819	Linear
Alcohol consumption	interneurons	PRSet	28.3328	0.493351	Top Quantile
Alcohol consumption	Medium_Spiny_Neuron	PRSet	1.27121	0.117761	Linear
Alcohol consumption	Medium_Spiny_Neuron	PRSet	25.4992	0.461154	Top Quantile
Alcohol consumption	microglia	PRSet	-0.159938	0.561769	Linear
Alcohol consumption	microglia	PRSet	15.599	0.705229	Top Quantile
Alcohol consumption	Neural_Progenitors	PRSet	1.05158	0.160204	Linear
Alcohol consumption	Neural_Progenitors	PRSet	18.7239	0.378262	Top Quantile
Alcohol consumption	Neuroblasts	PRSet	3.26837	0.00485401	Linear
Alcohol consumption	Neuroblasts	PRSet	26.6877	0.00559944	Top Quantile
Alcohol consumption	Oligodendrocyte_Precursor	PRSet	0.225515	0.413308	Linear
Alcohol consumption	Oligodendrocyte_Precursor	PRSet	23.0639	0.345065	Top Quantile
Alcohol consumption	Oligodendrocytes	PRSet	1.46439	0.0885624	Linear
Alcohol consumption	Oligodendrocytes	PRSet	23.2865	0.467153	Top Quantile
Alcohol consumption	Oxytocin_and_Vasopressin_Expressing_Neurons	PRSet	1.12933	0.14398	Linear
Alcohol consumption	Oxytocin_and_Vasopressin_Expressing_Neurons	PRSet	22.8988	0.136386	Top Quantile
Alcohol consumption	pyramidal_CA1	PRSet	1.89721	0.0451449	Linear
Alcohol consumption	pyramidal_CA1	PRSet	32.1878	0.112789	Top Quantile
Alcohol consumption	pyramidal_SS	PRSet	-0.00124326	0.500482	Linear
Alcohol consumption	pyramidal_SS	PRSet	30.2878	0.157784	Top Quantile
Alcohol consumption	Radial_glia_like_cells	PRSet	1.1549	0.138937	Linear
Alcohol consumption	Radial_glia_like_cells	PRSet	23.7828	0.0569943	Top Quantile
Alcohol consumption	Serotonergic_Neuron	PRSet	1.19973	0.130436	Linear
Alcohol consumption	Serotonergic_Neuron	PRSet	22.841	0.0247975	Top Quantile
Alcohol consumption	Striatal_Interneuron	PRSet	0.66823	0.260377	Linear
Alcohol consumption	Striatal_Interneuron	PRSet	21.3597	0.674433	Top Quantile
Alcohol consumption	Vascular_Leptomeningeal_Cells	PRSet	-0.691985	0.746798	Linear
Alcohol consumption	Vascular_Leptomeningeal_Cells	PRSet	13.8957	0.918208	Top Quantile
Alcohol consumption	Whole_Blood	MAGMA	-0.00221536	0.50086	Linear
Alcohol consumption	Whole_Blood	MAGMA	-0.022643	0.607065	Top Quantile
Alcohol consumption	Brain_Frontal_Cortex_BA9	MAGMA	2.13108	0.0309564	Linear
Alcohol consumption	Brain_Frontal_Cortex_BA9	MAGMA	0.040946	0.058675	Top Quantile
Alcohol consumption	Adipose_Subcutaneous	MAGMA	-0.583704	0.713123	Linear
Alcohol consumption	Adipose_Subcutaneous	MAGMA	-0.025077	0.588655	Top Quantile
Alcohol consumption	Muscle_Skeletal	MAGMA	-0.417995	0.657126	Linear
Alcohol consumption	Muscle_Skeletal	MAGMA	-0.003997	0.71664	Top Quantile
Alcohol consumption	Artery_Tibial	MAGMA	-0.26571	0.601776	Linear
Alcohol consumption	Artery_Tibial	MAGMA	-0.011823	0.662645	Top Quantile
Alcohol consumption	Artery_Coronary	MAGMA	-0.668785	0.739792	Linear
Alcohol consumption	Artery_Coronary	MAGMA	-0.0038526	0.719375	Top Quantile
Alcohol consumption	Heart_Atrial_Appendage	MAGMA	0.123911	0.452054	Linear
Alcohol consumption	Heart_Atrial_Appendage	MAGMA	-0.0207	0.604385	Top Quantile
Alcohol consumption	Adipose_Visceral_Omentum	MAGMA	-1.24955	0.878509	Linear
Alcohol consumption	Adipose_Visceral_Omentum	MAGMA	-0.015548	0.63519	Top Quantile
Alcohol consumption	Ovary	MAGMA	0.330005	0.374474	Linear
Alcohol consumption	Ovary	MAGMA	-0.037661	0.575855	Top Quantile
Alcohol consumption	Uterus	MAGMA	0.216007	0.416899	Linear
Alcohol consumption	Uterus	MAGMA	0.011977	0.34887	Top Quantile
Alcohol consumption	Vagina	MAGMA	0.869011	0.203709	Linear
Alcohol consumption	Vagina	MAGMA	0.031722	0.13912	Top Quantile
Alcohol consumption	Breast_Mammary_Tissue	MAGMA	0.238383	0.408462	Linear
Alcohol consumption	Breast_Mammary_Tissue	MAGMA	-0.027592	0.582125	Top Quantile
Alcohol consumption	Skin_Not_Sun_Exposed_Suprapubic	MAGMA	0.117037	0.4547	Linear
Alcohol consumption	Skin_Not_Sun_Exposed_Suprapubic	MAGMA	-0.023536	0.60154	Top Quantile
Alcohol consumption	Minor_Salivary_Gland	MAGMA	2.14629	0.0302001	Linear
Alcohol consumption	Minor_Salivary_Gland	MAGMA	0.038889	0.10702	Top Quantile
Alcohol consumption	Brain_Cortex	MAGMA	1.64595	0.0670914	Linear
Alcohol consumption	Brain_Cortex	MAGMA	0.020721	0.21833	Top Quantile
Alcohol consumption	Adrenal_Gland	MAGMA	1.72679	0.0591393	Linear
Alcohol consumption	Adrenal_Gland	MAGMA	0.062355	0.0068222	Top Quantile
Alcohol consumption	Thyroid	MAGMA	0.305801	0.383356	Linear
Alcohol consumption	Thyroid	MAGMA	-0.019664	0.63482	Top Quantile
Alcohol consumption	Lung	MAGMA	0.23974	0.407951	Linear
Alcohol consumption	Lung	MAGMA	-0.044567	0.524605	Top Quantile
Alcohol consumption	Spleen	MAGMA	-0.718222	0.754578	Linear
Alcohol consumption	Spleen	MAGMA	-0.04373	0.537855	Top Quantile
Alcohol consumption	Pancreas	MAGMA	0.727691	0.242651	Linear
Alcohol consumption	Pancreas	MAGMA	-0.026899	0.58216	Top Quantile
Alcohol consumption	Esophagus_Muscularis	MAGMA	-0.512401	0.689646	Linear
Alcohol consumption	Esophagus_Muscularis	MAGMA	-0.0027329	0.72797	Top Quantile
Alcohol consumption	Esophagus_Mucosa	MAGMA	1.4446	0.0912344	Linear
Alcohol consumption	Esophagus_Mucosa	MAGMA	0.041091	0.042533	Top Quantile
Alcohol consumption	Esophagus_Gastroesophageal_Junction	MAGMA	0.0656598	0.474542	Linear
Alcohol consumption	Esophagus_Gastroesophageal_Junction	MAGMA	0.020552	0.20721	Top Quantile
Alcohol consumption	Stomach	MAGMA	0.115102	0.455446	Linear
Alcohol consumption	Stomach	MAGMA	0.0052801	0.41616	Top Quantile
Alcohol consumption	Colon_Sigmoid	MAGMA	-0.366801	0.638879	Linear
Alcohol consumption	Colon_Sigmoid	MAGMA	0.018767	0.23003	Top Quantile
Alcohol consumption	Small_Intestine_Terminal_Ileum	MAGMA	1.3614	0.103247	Linear
Alcohol consumption	Small_Intestine_Terminal_Ileum	MAGMA	0.027148	0.16738	Top Quantile
Alcohol consumption	Colon_Transverse	MAGMA	1.51483	0.0820584	Linear
Alcohol consumption	Colon_Transverse	MAGMA	-0.0029932	0.725955	Top Quantile
Alcohol consumption	Prostate	MAGMA	0.845412	0.209894	Linear
Alcohol consumption	Prostate	MAGMA	0.062509	0.030201	Top Quantile
Alcohol consumption	Skin_Sun_Exposed_Lower_leg	MAGMA	-0.544541	0.70035	Linear
Alcohol consumption	Skin_Sun_Exposed_Lower_leg	MAGMA	-0.0024487	0.73226	Top Quantile
Alcohol consumption	Nerve_Tibial	MAGMA	-0.854278	0.792445	Linear
Alcohol consumption	Nerve_Tibial	MAGMA	-0.042158	0.55081	Top Quantile
Alcohol consumption	Heart_Left_Ventricle	MAGMA	-0.493115	0.68313	Linear
Alcohol consumption	Heart_Left_Ventricle	MAGMA	-0.024344	0.573615	Top Quantile
Alcohol consumption	Pituitary	MAGMA	1.5818	0.0740774	Linear
Alcohol consumption	Pituitary	MAGMA	0.012879	0.34327	Top Quantile
Alcohol consumption	Brain_Cerebellum	MAGMA	2.3148	0.0229375	Linear
Alcohol consumption	Brain_Cerebellum	MAGMA	0.013886	0.33873	Top Quantile
Alcohol consumption	Cells_Cultured_fibroblasts	MAGMA	0.181633	0.429948	Linear
Alcohol consumption	Cells_Cultured_fibroblasts	MAGMA	0.010266	0.33984	Top Quantile
Alcohol consumption	Artery_Aorta	MAGMA	0.402854	0.348229	Linear
Alcohol consumption	Artery_Aorta	MAGMA	-0.018059	0.62124	Top Quantile
Alcohol consumption	Cells_EBV_transformed_lymphocytes	MAGMA	0.3852	0.354517	Linear
Alcohol consumption	Cells_EBV_transformed_lymphocytes	MAGMA	-0.022754	0.610315	Top Quantile
Alcohol consumption	Brain_Cerebellar_Hemisphere	MAGMA	2.21804	0.026868	Linear
Alcohol consumption	Brain_Cerebellar_Hemisphere	MAGMA	0.020194	0.26239	Top Quantile
Alcohol consumption	Brain_Caudate_basal_ganglia	MAGMA	1.32406	0.109062	Linear
Alcohol consumption	Brain_Caudate_basal_ganglia	MAGMA	0.02295	0.20835	Top Quantile
Alcohol consumption	Brain_Nucleus_accumbens_basal_ganglia	MAGMA	2.75194	0.0112029	Linear
Alcohol consumption	Brain_Nucleus_accumbens_basal_ganglia	MAGMA	0.061133	0.017713	Top Quantile
Alcohol consumption	Brain_Putamen_basal_ganglia	MAGMA	1.76029	0.0561053	Linear
Alcohol consumption	Brain_Putamen_basal_ganglia	MAGMA	0.03058	0.13405	Top Quantile
Alcohol consumption	Brain_Hypothalamus	MAGMA	1.70218	0.0614636	Linear
Alcohol consumption	Brain_Hypothalamus	MAGMA	0.0098657	0.35872	Top Quantile
Alcohol consumption	Brain_Spinal_cord_cervical_c_1	MAGMA	0.986569	0.174816	Linear
Alcohol consumption	Brain_Spinal_cord_cervical_c_1	MAGMA	0.029567	0.13812	Top Quantile
Alcohol consumption	Liver	MAGMA	1.43466	0.0926021	Linear
Alcohol consumption	Liver	MAGMA	0.017772	0.2523	Top Quantile
Alcohol consumption	Brain_Hippocampus	MAGMA	1.07667	0.154819	Linear
Alcohol consumption	Brain_Hippocampus	MAGMA	0.029399	0.13404	Top Quantile
Alcohol consumption	Brain_Anterior_cingulate_cortex_BA24	MAGMA	2.97852	0.00774331	Linear
Alcohol consumption	Brain_Anterior_cingulate_cortex_BA24	MAGMA	0.042667	0.057694	Top Quantile
Alcohol consumption	Brain_Substantia_nigra	MAGMA	0.584996	0.286461	Linear
Alcohol consumption	Brain_Substantia_nigra	MAGMA	0.015896	0.28035	Top Quantile
Alcohol consumption	Brain_Amygdala	MAGMA	1.52042	0.0813646	Linear
Alcohol consumption	Brain_Amygdala	MAGMA	0.021232	0.21075	Top Quantile
Alcohol consumption	astrocytes_ependymal	MAGMA	-0.764223	0.767851	Linear
Alcohol consumption	astrocytes_ependymal	MAGMA	-0.029628	0.562615	Top Quantile
Alcohol consumption	Dopaminergic_Adult	MAGMA	-0.538525	0.698361	Linear
Alcohol consumption	Dopaminergic_Adult	MAGMA	0.0067759	0.39923	Top Quantile
Alcohol consumption	Dopaminergic_Neuroblast	MAGMA	-0.799827	0.777796	Linear
Alcohol consumption	Dopaminergic_Neuroblast	MAGMA	0.016392	0.27553	Top Quantile
Alcohol consumption	Embryonic_Dopaminergic_Neuron	MAGMA	1.17905	0.134304	Linear
Alcohol consumption	Embryonic_Dopaminergic_Neuron	MAGMA	0.021869	0.207	Top Quantile
Alcohol consumption	Embryonic_GABAergic_Neuron	MAGMA	1.2809	0.116125	Linear
Alcohol consumption	Embryonic_GABAergic_Neuron	MAGMA	0.012126	0.31687	Top Quantile
Alcohol consumption	Embryonic_midbrain_nucleus_neurons	MAGMA	-0.233118	0.589557	Linear
Alcohol consumption	Embryonic_midbrain_nucleus_neurons	MAGMA	0.0090844	0.36622	Top Quantile
Alcohol consumption	endothelial_mural	MAGMA	-1.00189	0.828713	Linear
Alcohol consumption	endothelial_mural	MAGMA	-0.015844	0.636125	Top Quantile
Alcohol consumption	Hypothalamic_Dopaminergic_Neurons	MAGMA	1.7234	0.0594553	Linear
Alcohol consumption	Hypothalamic_Dopaminergic_Neurons	MAGMA	0.043882	0.046096	Top Quantile
Alcohol consumption	Hypothalamic_GABAergic_Neurons	MAGMA	1.78896	0.0536238	Linear
Alcohol consumption	Hypothalamic_GABAergic_Neurons	MAGMA	0.06445	0.0044762	Top Quantile
Alcohol consumption	Hypothalamic_Glutamatergic_Neurons	MAGMA	0.145524	0.443752	Linear
Alcohol consumption	Hypothalamic_Glutamatergic_Neurons	MAGMA	-0.0046988	0.71281	Top Quantile
Alcohol consumption	interneurons	MAGMA	2.46457	0.0179442	Linear
Alcohol consumption	interneurons	MAGMA	0.030264	0.12473	Top Quantile
Alcohol consumption	Medium_Spiny_Neuron	MAGMA	0.344383	0.369234	Linear
Alcohol consumption	Medium_Spiny_Neuron	MAGMA	0.034893	0.115	Top Quantile
Alcohol consumption	microglia	MAGMA	-0.564756	0.706981	Linear
Alcohol consumption	microglia	MAGMA	-0.032835	0.554315	Top Quantile
Alcohol consumption	Neural_Progenitors	MAGMA	-0.619695	0.724589	Linear
Alcohol consumption	Neural_Progenitors	MAGMA	-0.032766	0.549815	Top Quantile
Alcohol consumption	Neuroblasts	MAGMA	0.29301	0.388079	Linear
Alcohol consumption	Neuroblasts	MAGMA	0.014851	0.27187	Top Quantile
Alcohol consumption	Oligodendrocyte_Precursor	MAGMA	-1.00369	0.829126	Linear
Alcohol consumption	Oligodendrocyte_Precursor	MAGMA	-0.005812	0.705825	Top Quantile
Alcohol consumption	Oligodendrocytes	MAGMA	0.81158	0.218985	Linear
Alcohol consumption	Oligodendrocytes	MAGMA	0.01601	0.25987	Top Quantile
Alcohol consumption	Oxytocin_and_Vasopressin_Expressing_Neurons	MAGMA	0.603914	0.280406	Linear
Alcohol consumption	Oxytocin_and_Vasopressin_Expressing_Neurons	MAGMA	0.024306	0.1766	Top Quantile
Alcohol consumption	pyramidal_CA1	MAGMA	1.37085	0.101818	Linear
Alcohol consumption	pyramidal_CA1	MAGMA	0.081996	0.00067573	Top Quantile
Alcohol consumption	pyramidal_SS	MAGMA	0.958223	0.181491	Linear
Alcohol consumption	pyramidal_SS	MAGMA	0.052056	0.021242	Top Quantile
Alcohol consumption	Radial_glia_like_cells	MAGMA	-0.782404	0.772965	Linear
Alcohol consumption	Radial_glia_like_cells	MAGMA	0.019388	0.22099	Top Quantile
Alcohol consumption	Serotonergic_Neuron	MAGMA	0.381268	0.355924	Linear
Alcohol consumption	Serotonergic_Neuron	MAGMA	0.011253	0.33803	Top Quantile
Alcohol consumption	Striatal_Interneuron	MAGMA	-0.689005	0.745904	Linear
Alcohol consumption	Striatal_Interneuron	MAGMA	-0.03608	0.55401	Top Quantile
Alcohol consumption	Vascular_Leptomeningeal_Cells	MAGMA	-0.0705383	0.527346	Linear
Alcohol consumption	Vascular_Leptomeningeal_Cells	MAGMA	0.00023277	0.49667	Top Quantile
Alcohol consumption	Adipose_Subcutaneous	LDSC	-1.8015	0.94743	Linear
Alcohol consumption	Adipose_Subcutaneous	LDSC	-3.42498e-10	0.70303	Top Quantile
Alcohol consumption	Adipose_Visceral_Omentum	LDSC	-1.70729	0.939026	Linear
Alcohol consumption	Adipose_Visceral_Omentum	LDSC	-2.5046e-09	0.513835	Top Quantile
Alcohol consumption	Adrenal_Gland	LDSC	-0.484773	0.680291	Linear
Alcohol consumption	Adrenal_Gland	LDSC	-3.30586e-10	0.704266	Top Quantile
Alcohol consumption	Artery_Aorta	LDSC	-2.87448	0.990829	Linear
Alcohol consumption	Artery_Aorta	LDSC	-1.33826e-09	0.554583	Top Quantile
Alcohol consumption	Artery_Coronary	LDSC	-2.4525	0.981697	Linear
Alcohol consumption	Artery_Coronary	LDSC	-1.40208e-09	0.548818	Top Quantile
Alcohol consumption	Artery_Tibial	LDSC	-0.199911	0.577003	Linear
Alcohol consumption	Artery_Tibial	LDSC	-6.39065e-10	0.635062	Top Quantile
Alcohol consumption	astrocytes_ependymal	LDSC	-0.064633	0.52506	Linear
Alcohol consumption	astrocytes_ependymal	LDSC	-1.05707e-09	0.622753	Top Quantile
Alcohol consumption	Brain_Amygdala	LDSC	2.76975	0.0108811	Linear
Alcohol consumption	Brain_Amygdala	LDSC	1.34157e-09	0.0683825	Top Quantile
Alcohol consumption	Brain_Anterior_cingulate_cortex_BA24	LDSC	4.07777	0.00138361	Linear
Alcohol consumption	Brain_Anterior_cingulate_cortex_BA24	LDSC	9.32341e-10	0.176657	Top Quantile
Alcohol consumption	Brain_Caudate_basal_ganglia	LDSC	2.3134	0.02299	Linear
Alcohol consumption	Brain_Caudate_basal_ganglia	LDSC	3.23688e-09	0.00102736	Top Quantile
Alcohol consumption	Brain_Cerebellar_Hemisphere	LDSC	1.46943	0.0878928	Linear
Alcohol consumption	Brain_Cerebellar_Hemisphere	LDSC	2.45973e-09	0.0423732	Top Quantile
Alcohol consumption	Brain_Cerebellum	LDSC	2.83326	0.00980881	Linear
Alcohol consumption	Brain_Cerebellum	LDSC	1.72895e-09	0.128466	Top Quantile
Alcohol consumption	Brain_Cortex	LDSC	3.06348	0.00674773	Linear
Alcohol consumption	Brain_Cortex	LDSC	1.58444e-09	0.0740292	Top Quantile
Alcohol consumption	Brain_Frontal_Cortex_BA9	LDSC	2.79423	0.0104545	Linear
Alcohol consumption	Brain_Frontal_Cortex_BA9	LDSC	1.67245e-09	0.0516837	Top Quantile
Alcohol consumption	Brain_Hippocampus	LDSC	1.83602	0.0497698	Linear
Alcohol consumption	Brain_Hippocampus	LDSC	2.0669e-09	0.0240733	Top Quantile
Alcohol consumption	Brain_Hypothalamus	LDSC	1.12962	0.143922	Linear
Alcohol consumption	Brain_Hypothalamus	LDSC	-8.88899e-11	0.731594	Top Quantile
Alcohol consumption	Brain_Nucleus_accumbens_basal_ganglia	LDSC	2.89819	0.00882359	Linear
Alcohol consumption	Brain_Nucleus_accumbens_basal_ganglia	LDSC	2.79244e-09	0.00424857	Top Quantile
Alcohol consumption	Brain_Putamen_basal_ganglia	LDSC	2.7295	0.0116218	Linear
Alcohol consumption	Brain_Putamen_basal_ganglia	LDSC	3.00524e-09	0.00169241	Top Quantile
Alcohol consumption	Brain_Spinal_cord_cervical_c_1	LDSC	0.346807	0.368353	Linear
Alcohol consumption	Brain_Spinal_cord_cervical_c_1	LDSC	1.20568e-09	0.128576	Top Quantile
Alcohol consumption	Brain_Substantia_nigra	LDSC	0.568861	0.291683	Linear
Alcohol consumption	Brain_Substantia_nigra	LDSC	5.60442e-10	0.285288	Top Quantile
Alcohol consumption	Breast_Mammary_Tissue	LDSC	-1.63654	0.931923	Linear
Alcohol consumption	Breast_Mammary_Tissue	LDSC	-4.75107e-10	0.679376	Top Quantile
Alcohol consumption	Cells_Cultured_fibroblasts	LDSC	-1.06549	0.842799	Linear
Alcohol consumption	Cells_Cultured_fibroblasts	LDSC	-1.73569e-09	0.533788	Top Quantile
Alcohol consumption	Cells_EBV_transformed_lymphocytes	LDSC	-1.40051	0.90256	Linear
Alcohol consumption	Cells_EBV_transformed_lymphocytes	LDSC	-1.07848e-09	0.629234	Top Quantile
Alcohol consumption	Colon_Sigmoid	LDSC	-0.890838	0.801897	Linear
Alcohol consumption	Colon_Sigmoid	LDSC	-2.22473e-09	0.514914	Top Quantile
Alcohol consumption	Colon_Transverse	LDSC	-1.2514	0.878832	Linear
Alcohol consumption	Colon_Transverse	LDSC	-8.23655e-10	0.645765	Top Quantile
Alcohol consumption	Dopaminergic_Adult	LDSC	-0.903261	0.805038	Linear
Alcohol consumption	Dopaminergic_Adult	LDSC	-4.84326e-10	0.671413	Top Quantile
Alcohol consumption	Dopaminergic_Neuroblast	LDSC	-0.945791	0.815523	Linear
Alcohol consumption	Dopaminergic_Neuroblast	LDSC	1.51863e-09	0.192115	Top Quantile
Alcohol consumption	Embryonic_Dopaminergic_Neuron	LDSC	-3.72593	0.997636	Linear
Alcohol consumption	Embryonic_Dopaminergic_Neuron	LDSC	-1.30923e-09	0.588666	Top Quantile
Alcohol consumption	Embryonic_GABAergic_Neuron	LDSC	0.20944	0.419384	Linear
Alcohol consumption	Embryonic_GABAergic_Neuron	LDSC	-7.6368e-10	0.658727	Top Quantile
Alcohol consumption	Embryonic_midbrain_nucleus_neurons	LDSC	1.36053	0.103379	Linear
Alcohol consumption	Embryonic_midbrain_nucleus_neurons	LDSC	-7.77236e-12	0.749095	Top Quantile
Alcohol consumption	endothelial_mural	LDSC	-0.325397	0.623841	Linear
Alcohol consumption	endothelial_mural	LDSC	-3.71808e-10	0.711647	Top Quantile
Alcohol consumption	Esophagus_Gastroesophageal_Junction	LDSC	-0.865845	0.795469	Linear
Alcohol consumption	Esophagus_Gastroesophageal_Junction	LDSC	-5.18502e-10	0.658992	Top Quantile
Alcohol consumption	Esophagus_Mucosa	LDSC	-1.39831	0.90224	Linear
Alcohol consumption	Esophagus_Mucosa	LDSC	-6.50757e-11	0.740412	Top Quantile
Alcohol consumption	Esophagus_Muscularis	LDSC	-0.769592	0.769369	Linear
Alcohol consumption	Esophagus_Muscularis	LDSC	-2.46351e-10	0.705993	Top Quantile
Alcohol consumption	Heart_Atrial_Appendage	LDSC	-0.803682	0.778855	Linear
Alcohol consumption	Heart_Atrial_Appendage	LDSC	5.60695e-10	0.314467	Top Quantile
Alcohol consumption	Heart_Left_Ventricle	LDSC	-1.23371	0.875722	Linear
Alcohol consumption	Heart_Left_Ventricle	LDSC	1.39371e-10	0.456638	Top Quantile
Alcohol consumption	Hypothalamic_Dopaminergic_Neurons	LDSC	-0.209156	0.580508	Linear
Alcohol consumption	Hypothalamic_Dopaminergic_Neurons	LDSC	-1.35226e-10	0.730514	Top Quantile
Alcohol consumption	Hypothalamic_GABAergic_Neurons	LDSC	-1.36579	0.89742	Linear
Alcohol consumption	Hypothalamic_GABAergic_Neurons	LDSC	-6.61486e-10	0.6501	Top Quantile
Alcohol consumption	Hypothalamic_Glutamatergic_Neurons	LDSC	-3.41014	0.996126	Linear
Alcohol consumption	Hypothalamic_Glutamatergic_Neurons	LDSC	-2.40162e-09	0.512549	Top Quantile
Alcohol consumption	interneurons	LDSC	1.1752	0.135033	Linear
Alcohol consumption	interneurons	LDSC	1.66371e-09	0.101314	Top Quantile
Alcohol consumption	Liver	LDSC	-0.584966	0.713529	Linear
Alcohol consumption	Liver	LDSC	1.64251e-09	0.168705	Top Quantile
Alcohol consumption	Lung	LDSC	-0.877039	0.798366	Linear
Alcohol consumption	Lung	LDSC	8.03208e-10	0.283944	Top Quantile
Alcohol consumption	Medium_Spiny_Neuron	LDSC	1.72584	0.059228	Linear
Alcohol consumption	Medium_Spiny_Neuron	LDSC	3.7894e-09	0.000747376	Top Quantile
Alcohol consumption	microglia	LDSC	-0.739233	0.760699	Linear
Alcohol consumption	microglia	LDSC	-3.13867e-09	0.518984	Top Quantile
Alcohol consumption	Minor_Salivary_Gland	LDSC	-0.32332	0.623081	Linear
Alcohol consumption	Minor_Salivary_Gland	LDSC	9.32015e-11	0.474759	Top Quantile
Alcohol consumption	Muscle_Skeletal	LDSC	-0.523014	0.693202	Linear
Alcohol consumption	Muscle_Skeletal	LDSC	1.41255e-09	0.15145	Top Quantile
Alcohol consumption	Nerve_Tibial	LDSC	-0.297248	0.613488	Linear
Alcohol consumption	Nerve_Tibial	LDSC	-1.56204e-09	0.542813	Top Quantile
Alcohol consumption	Neural_Progenitors	LDSC	-0.248425	0.595309	Linear
Alcohol consumption	Neural_Progenitors	LDSC	-2.06258e-09	0.554505	Top Quantile
Alcohol consumption	Neuroblasts	LDSC	0.244634	0.406113	Linear
Alcohol consumption	Neuroblasts	LDSC	3.18553e-09	0.03657	Top Quantile
Alcohol consumption	Oligodendrocyte_Precursor	LDSC	-0.742364	0.761603	Linear
Alcohol consumption	Oligodendrocyte_Precursor	LDSC	-1.13506e-10	0.733467	Top Quantile
Alcohol consumption	Oligodendrocytes	LDSC	-0.872076	0.797085	Linear
Alcohol consumption	Oligodendrocytes	LDSC	9.17548e-10	0.290885	Top Quantile
Alcohol consumption	Ovary	LDSC	-0.210545	0.581034	Linear
Alcohol consumption	Ovary	LDSC	-2.32213e-09	0.518847	Top Quantile
Alcohol consumption	Oxytocin_and_Vasopressin_Expressing_Neurons	LDSC	-2.45437	0.981753	Linear
Alcohol consumption	Oxytocin_and_Vasopressin_Expressing_Neurons	LDSC	-2.3836e-09	0.516871	Top Quantile
Alcohol consumption	Pancreas	LDSC	-1.3938	0.901584	Linear
Alcohol consumption	Pancreas	LDSC	-1.85432e-09	0.539917	Top Quantile
Alcohol consumption	Pituitary	LDSC	-0.637649	0.730208	Linear
Alcohol consumption	Pituitary	LDSC	-1.17277e-09	0.593569	Top Quantile
Alcohol consumption	Prostate	LDSC	-1.30298	0.887536	Linear
Alcohol consumption	Prostate	LDSC	-2.00598e-10	0.724035	Top Quantile
Alcohol consumption	pyramidal_CA1	LDSC	1.70904	0.0608078	Linear
Alcohol consumption	pyramidal_CA1	LDSC	3.10951e-09	0.00493253	Top Quantile
Alcohol consumption	pyramidal_SS	LDSC	1.53032	0.0801475	Linear
Alcohol consumption	pyramidal_SS	LDSC	4.13338e-09	0.000318139	Top Quantile
Alcohol consumption	Radial_glia_like_cells	LDSC	-1.83577	0.95021	Linear
Alcohol consumption	Radial_glia_like_cells	LDSC	-2.92777e-09	0.526207	Top Quantile
Alcohol consumption	Serotonergic_Neuron	LDSC	0.22033	0.415266	Linear
Alcohol consumption	Serotonergic_Neuron	LDSC	-6.35294e-10	0.680524	Top Quantile
Alcohol consumption	Skin_Not_Sun_Exposed_Suprapubic	LDSC	-1.54123	0.921175	Linear
Alcohol consumption	Skin_Not_Sun_Exposed_Suprapubic	LDSC	-2.08713e-09	0.53727	Top Quantile
Alcohol consumption	Skin_Sun_Exposed_Lower_leg	LDSC	-1.09235	0.848471	Linear
Alcohol consumption	Skin_Sun_Exposed_Lower_leg	LDSC	-2.9477e-09	0.508948	Top Quantile
Alcohol consumption	Small_Intestine_Terminal_Ileum	LDSC	-3.30742	0.995439	Linear
Alcohol consumption	Small_Intestine_Terminal_Ileum	LDSC	-1.23605e-09	0.621163	Top Quantile
Alcohol consumption	Spleen	LDSC	-1.77491	0.945173	Linear
Alcohol consumption	Spleen	LDSC	-1.7867e-09	0.568995	Top Quantile
Alcohol consumption	Stomach	LDSC	-1.15115	0.860334	Linear
Alcohol consumption	Stomach	LDSC	-1.10029e-09	0.621057	Top Quantile
Alcohol consumption	Striatal_Interneuron	LDSC	0.498523	0.315036	Linear
Alcohol consumption	Striatal_Interneuron	LDSC	2.67106e-10	0.42545	Top Quantile
Alcohol consumption	Thyroid	LDSC	-1.40023	0.902519	Linear
Alcohol consumption	Thyroid	LDSC	-2.57099e-09	0.510116	Top Quantile
Alcohol consumption	Uterus	LDSC	-0.284591	0.608801	Linear
Alcohol consumption	Uterus	LDSC	-1.09162e-09	0.599661	Top Quantile
Alcohol consumption	Vagina	LDSC	-1.04151	0.837596	Linear
Alcohol consumption	Vagina	LDSC	-1.30729e-09	0.588443	Top Quantile
Alcohol consumption	Vascular_Leptomeningeal_Cells	LDSC	-0.191049	0.573636	Linear
Alcohol consumption	Vascular_Leptomeningeal_Cells	LDSC	-5.59651e-10	0.691628	Top Quantile
Alcohol consumption	Whole_Blood	LDSC	-1.49485	0.915418	Linear
Alcohol consumption	Whole_Blood	LDSC	-8.02519e-10	0.657003	Top Quantile
Body mass index	Whole_Blood	PRSet	0.407377	0.346625	Linear
Body mass index	Whole_Blood	PRSet	2306.69	0.974703	Top Quantile
Body mass index	Brain_Frontal_Cortex_BA9	PRSet	1.83485	0.0498624	Linear
Body mass index	Brain_Frontal_Cortex_BA9	PRSet	6044.96	0.148185	Top Quantile
Body mass index	Adipose_Subcutaneous	PRSet	1.14677	0.140524	Linear
Body mass index	Adipose_Subcutaneous	PRSet	3744.58	0.992001	Top Quantile
Body mass index	Muscle_Skeletal	PRSet	3.19705	0.00544132	Linear
Body mass index	Muscle_Skeletal	PRSet	3865.5	0.0218978	Top Quantile
Body mass index	Artery_Tibial	PRSet	3.05324	0.00686044	Linear
Body mass index	Artery_Tibial	PRSet	4808.49	0.0650935	Top Quantile
Body mass index	Artery_Coronary	PRSet	1.41353	0.0955713	Linear
Body mass index	Artery_Coronary	PRSet	4495.08	0.731027	Top Quantile
Body mass index	Heart_Atrial_Appendage	PRSet	0.854877	0.207398	Linear
Body mass index	Heart_Atrial_Appendage	PRSet	4109.95	0.551145	Top Quantile
Body mass index	Adipose_Visceral_Omentum	PRSet	0.821467	0.216301	Linear
Body mass index	Adipose_Visceral_Omentum	PRSet	3775.23	0.9991	Top Quantile
Body mass index	Ovary	PRSet	1.50925	0.082757	Linear
Body mass index	Ovary	PRSet	3267.22	0.171583	Top Quantile
Body mass index	Uterus	PRSet	1.91026	0.0442122	Linear
Body mass index	Uterus	PRSet	3294.85	0.822618	Top Quantile
Body mass index	Vagina	PRSet	0.761081	0.23304	Linear
Body mass index	Vagina	PRSet	3048.11	0.931007	Top Quantile
Body mass index	Breast_Mammary_Tissue	PRSet	0.991565	0.173659	Linear
Body mass index	Breast_Mammary_Tissue	PRSet	3678.63	0.956904	Top Quantile
Body mass index	Skin_Not_Sun_Exposed_Suprapubic	PRSet	1.10487	0.148937	Linear
Body mass index	Skin_Not_Sun_Exposed_Suprapubic	PRSet	3016.97	0.549645	Top Quantile
Body mass index	Minor_Salivary_Gland	PRSet	0.660746	0.262663	Linear
Body mass index	Minor_Salivary_Gland	PRSet	3055.79	0.9972	Top Quantile
Body mass index	Brain_Cortex	PRSet	1.4888	0.0853601	Linear
Body mass index	Brain_Cortex	PRSet	5888.23	0.0416958	Top Quantile
Body mass index	Adrenal_Gland	PRSet	1.95168	0.0413719	Linear
Body mass index	Adrenal_Gland	PRSet	3408.81	0.858314	Top Quantile
Body mass index	Thyroid	PRSet	1.41051	0.0960021	Linear
Body mass index	Thyroid	PRSet	3344.52	0.60164	Top Quantile
Body mass index	Lung	PRSet	-0.029544	0.511462	Linear
Body mass index	Lung	PRSet	3229.33	1	Top Quantile
Body mass index	Spleen	PRSet	0.347135	0.368234	Linear
Body mass index	Spleen	PRSet	2417.58	1	Top Quantile
Body mass index	Pancreas	PRSet	1.61243	0.0706639	Linear
Body mass index	Pancreas	PRSet	3227.78	0.117888	Top Quantile
Body mass index	Esophagus_Muscularis	PRSet	2.1943	0.0279285	Linear
Body mass index	Esophagus_Muscularis	PRSet	4471.75	0.39816	Top Quantile
Body mass index	Esophagus_Mucosa	PRSet	1.05037	0.160467	Linear
Body mass index	Esophagus_Mucosa	PRSet	3174.64	0.757124	Top Quantile
Body mass index	Esophagus_Gastroesophageal_Junction	PRSet	2.15357	0.0298447	Linear
Body mass index	Esophagus_Gastroesophageal_Junction	PRSet	4253.44	0.30187	Top Quantile
Body mass index	Stomach	PRSet	1.42782	0.0935549	Linear
Body mass index	Stomach	PRSet	3370.86	0.512149	Top Quantile
Body mass index	Colon_Sigmoid	PRSet	2.18231	0.0284799	Linear
Body mass index	Colon_Sigmoid	PRSet	4429.98	0.355664	Top Quantile
Body mass index	Small_Intestine_Terminal_Ileum	PRSet	0.630573	0.271999	Linear
Body mass index	Small_Intestine_Terminal_Ileum	PRSet	3014.83	0.641536	Top Quantile
Body mass index	Colon_Transverse	PRSet	0.968247	0.17911	Linear
Body mass index	Colon_Transverse	PRSet	3550.95	0.573943	Top Quantile
Body mass index	Prostate	PRSet	0.489314	0.318162	Linear
Body mass index	Prostate	PRSet	3038.82	0.886811	Top Quantile
Body mass index	Skin_Sun_Exposed_Lower_leg	PRSet	1.27062	0.117862	Linear
Body mass index	Skin_Sun_Exposed_Lower_leg	PRSet	3033.7	0.774223	Top Quantile
Body mass index	Nerve_Tibial	PRSet	1.5452	0.0783491	Linear
Body mass index	Nerve_Tibial	PRSet	3811.27	0.359764	Top Quantile
Body mass index	Heart_Left_Ventricle	PRSet	1.90601	0.044514	Linear
Body mass index	Heart_Left_Ventricle	PRSet	4144.09	0.183282	Top Quantile
Body mass index	Pituitary	PRSet	1.76345	0.0558267	Linear
Body mass index	Pituitary	PRSet	3511.11	0.177982	Top Quantile
Body mass index	Brain_Cerebellum	PRSet	3.32366	0.00444418	Linear
Body mass index	Brain_Cerebellum	PRSet	3902.89	0.00659934	Top Quantile
Body mass index	Cells_Cultured_fibroblasts	PRSet	2.41464	0.0194756	Linear
Body mass index	Cells_Cultured_fibroblasts	PRSet	3794.34	0.20288	Top Quantile
Body mass index	Artery_Aorta	PRSet	1.92959	0.0428646	Linear
Body mass index	Artery_Aorta	PRSet	4236.09	0.633037	Top Quantile
Body mass index	Cells_EBV_transformed_lymphocytes	PRSet	1.48705	0.085586	Linear
Body mass index	Cells_EBV_transformed_lymphocytes	PRSet	3012.82	0.277372	Top Quantile
Body mass index	Brain_Cerebellar_Hemisphere	PRSet	3.34445	0.00429954	Linear
Body mass index	Brain_Cerebellar_Hemisphere	PRSet	4211.69	0.00429957	Top Quantile
Body mass index	Brain_Caudate_basal_ganglia	PRSet	1.01204	0.168976	Linear
Body mass index	Brain_Caudate_basal_ganglia	PRSet	5436.33	0.0747925	Top Quantile
Body mass index	Brain_Nucleus_accumbens_basal_ganglia	PRSet	1.28379	0.11564	Linear
Body mass index	Brain_Nucleus_accumbens_basal_ganglia	PRSet	5297.64	0.0174983	Top Quantile
Body mass index	Brain_Putamen_basal_ganglia	PRSet	0.827834	0.214584	Linear
Body mass index	Brain_Putamen_basal_ganglia	PRSet	5407.11	0.0353965	Top Quantile
Body mass index	Brain_Hypothalamus	PRSet	1.30537	0.112074	Linear
Body mass index	Brain_Hypothalamus	PRSet	5429.8	0.0373963	Top Quantile
Body mass index	Brain_Spinal_cord_cervical_c_1	PRSet	1.04849	0.160876	Linear
Body mass index	Brain_Spinal_cord_cervical_c_1	PRSet	4719.65	0.208279	Top Quantile
Body mass index	Liver	PRSet	0.949622	0.183553	Linear
Body mass index	Liver	PRSet	3041.99	0.29817	Top Quantile
Body mass index	Brain_Hippocampus	PRSet	0.787866	0.225513	Linear
Body mass index	Brain_Hippocampus	PRSet	5589.82	0.0556944	Top Quantile
Body mass index	Brain_Anterior_cingulate_cortex_BA24	PRSet	1.72102	0.0596773	Linear
Body mass index	Brain_Anterior_cingulate_cortex_BA24	PRSet	6036.01	0.0244976	Top Quantile
Body mass index	Brain_Substantia_nigra	PRSet	0.667981	0.260453	Linear
Body mass index	Brain_Substantia_nigra	PRSet	5255.83	0.117788	Top Quantile
Body mass index	Brain_Amygdala	PRSet	1.13791	0.142271	Linear
Body mass index	Brain_Amygdala	PRSet	5877.93	0.0343966	Top Quantile
Body mass index	astrocytes_ependymal	PRSet	-0.559253	0.705184	Linear
Body mass index	astrocytes_ependymal	PRSet	2617.82	0.245675	Top Quantile
Body mass index	Dopaminergic_Adult	PRSet	3.5555	0.00308128	Linear
Body mass index	Dopaminergic_Adult	PRSet	3648.35	9.999e-05	Top Quantile
Body mass index	Dopaminergic_Neuroblast	PRSet	1.62321	0.0694968	Linear
Body mass index	Dopaminergic_Neuroblast	PRSet	2524.28	0.0142986	Top Quantile
Body mass index	Embryonic_Dopaminergic_Neuron	PRSet	1.6559	0.0660619	Linear
Body mass index	Embryonic_Dopaminergic_Neuron	PRSet	2519.03	0.0790921	Top Quantile
Body mass index	Embryonic_GABAergic_Neuron	PRSet	2.54683	0.0156788	Linear
Body mass index	Embryonic_GABAergic_Neuron	PRSet	3108.38	0.0309969	Top Quantile
Body mass index	Embryonic_midbrain_nucleus_neurons	PRSet	1.80084	0.0526254	Linear
Body mass index	Embryonic_midbrain_nucleus_neurons	PRSet	2655.35	0.112589	Top Quantile
Body mass index	endothelial_mural	PRSet	-0.149338	0.55771	Linear
Body mass index	endothelial_mural	PRSet	2514.45	0.955404	Top Quantile
Body mass index	Hypothalamic_Dopaminergic_Neurons	PRSet	2.20816	0.0273043	Linear
Body mass index	Hypothalamic_Dopaminergic_Neurons	PRSet	2799.6	0.0451955	Top Quantile
Body mass index	Hypothalamic_GABAergic_Neurons	PRSet	4.00126	0.00155226	Linear
Body mass index	Hypothalamic_GABAergic_Neurons	PRSet	3266.83	0.00069993	Top Quantile
Body mass index	Hypothalamic_Glutamatergic_Neurons	PRSet	2.06139	0.0346622	Linear
Body mass index	Hypothalamic_Glutamatergic_Neurons	PRSet	3056.59	0.212579	Top Quantile
Body mass index	interneurons	PRSet	1.77676	0.0546672	Linear
Body mass index	interneurons	PRSet	3689.14	0.381662	Top Quantile
Body mass index	Medium_Spiny_Neuron	PRSet	2.25235	0.025404	Linear
Body mass index	Medium_Spiny_Neuron	PRSet	3435.38	0.110789	Top Quantile
Body mass index	microglia	PRSet	-0.367001	0.63895	Linear
Body mass index	microglia	PRSet	2080.45	0.816018	Top Quantile
Body mass index	Neural_Progenitors	PRSet	1.63372	0.0683751	Linear
Body mass index	Neural_Progenitors	PRSet	2284.16	0.089791	Top Quantile
Body mass index	Neuroblasts	PRSet	2.36598	0.021093	Linear
Body mass index	Neuroblasts	PRSet	2867.47	0.0217978	Top Quantile
Body mass index	Oligodendrocyte_Precursor	PRSet	-0.117717	0.545561	Linear
Body mass index	Oligodendrocyte_Precursor	PRSet	2837.46	0.40496	Top Quantile
Body mass index	Oligodendrocytes	PRSet	2.16969	0.0290712	Linear
Body mass index	Oligodendrocytes	PRSet	3039.89	0.155084	Top Quantile
Body mass index	Oxytocin_and_Vasopressin_Expressing_Neurons	PRSet	1.53882	0.0791155	Linear
Body mass index	Oxytocin_and_Vasopressin_Expressing_Neurons	PRSet	2729.8	0.142486	Top Quantile
Body mass index	pyramidal_CA1	PRSet	2.85095	0.00952981	Linear
Body mass index	pyramidal_CA1	PRSet	4414.16	0.00089991	Top Quantile
Body mass index	pyramidal_SS	PRSet	2.25944	0.0251112	Linear
Body mass index	pyramidal_SS	PRSet	3955.7	0.0327967	Top Quantile
Body mass index	Radial_glia_like_cells	PRSet	1.0649	0.157328	Linear
Body mass index	Radial_glia_like_cells	PRSet	2619.14	0.153285	Top Quantile
Body mass index	Serotonergic_Neuron	PRSet	1.84125	0.0493573	Linear
Body mass index	Serotonergic_Neuron	PRSet	2610.17	0.0140986	Top Quantile
Body mass index	Striatal_Interneuron	PRSet	0.962761	0.18041	Linear
Body mass index	Striatal_Interneuron	PRSet	3016.49	0.138186	Top Quantile
Body mass index	Vascular_Leptomeningeal_Cells	PRSet	-0.182842	0.570513	Linear
Body mass index	Vascular_Leptomeningeal_Cells	PRSet	2084.9	0.574843	Top Quantile
Body mass index	Whole_Blood	MAGMA	-0.104853	0.540604	Linear
Body mass index	Whole_Blood	MAGMA	-0.16743	0.500015	Top Quantile
Body mass index	Brain_Frontal_Cortex_BA9	MAGMA	3.93612	0.00171303	Linear
Body mass index	Brain_Frontal_Cortex_BA9	MAGMA	0.14379	0.00013533	Top Quantile
Body mass index	Adipose_Subcutaneous	MAGMA	1.1205	0.145754	Linear
Body mass index	Adipose_Subcutaneous	MAGMA	-0.10567	0.502335	Top Quantile
Body mass index	Muscle_Skeletal	MAGMA	2.55728	0.0154121	Linear
Body mass index	Muscle_Skeletal	MAGMA	0.026808	0.22986	Top Quantile
Body mass index	Artery_Tibial	MAGMA	2.98177	0.00770267	Linear
Body mass index	Artery_Tibial	MAGMA	0.024432	0.26726	Top Quantile
Body mass index	Artery_Coronary	MAGMA	1.33096	0.107966	Linear
Body mass index	Artery_Coronary	MAGMA	-0.049504	0.54729	Top Quantile
Body mass index	Heart_Atrial_Appendage	MAGMA	0.91787	0.191313	Linear
Body mass index	Heart_Atrial_Appendage	MAGMA	0.010298	0.39756	Top Quantile
Body mass index	Adipose_Visceral_Omentum	MAGMA	0.279628	0.393041	Linear
Body mass index	Adipose_Visceral_Omentum	MAGMA	-0.15758	0.50001	Top Quantile
Body mass index	Ovary	MAGMA	1.07249	0.155707	Linear
Body mass index	Ovary	MAGMA	-0.18208	0.500245	Top Quantile
Body mass index	Uterus	MAGMA	1.42065	0.0945619	Linear
Body mass index	Uterus	MAGMA	-0.048721	0.57145	Top Quantile
Body mass index	Vagina	MAGMA	0.103333	0.459982	Linear
Body mass index	Vagina	MAGMA	-0.11615	0.50218	Top Quantile
Body mass index	Breast_Mammary_Tissue	MAGMA	0.503456	0.313367	Linear
Body mass index	Breast_Mammary_Tissue	MAGMA	-0.092357	0.50788	Top Quantile
Body mass index	Skin_Not_Sun_Exposed_Suprapubic	MAGMA	0.727392	0.242738	Linear
Body mass index	Skin_Not_Sun_Exposed_Suprapubic	MAGMA	-0.086848	0.510035	Top Quantile
Body mass index	Minor_Salivary_Gland	MAGMA	0.067226	0.473936	Linear
Body mass index	Minor_Salivary_Gland	MAGMA	-0.17099	0.50006	Top Quantile
Body mass index	Brain_Cortex	MAGMA	3.20044	0.00541185	Linear
Body mass index	Brain_Cortex	MAGMA	0.18453	2.0233e-06	Top Quantile
Body mass index	Adrenal_Gland	MAGMA	1.46306	0.0887393	Linear
Body mass index	Adrenal_Gland	MAGMA	-0.06422	0.523405	Top Quantile
Body mass index	Thyroid	MAGMA	0.666189	0.260999	Linear
Body mass index	Thyroid	MAGMA	-0.1748	0.500095	Top Quantile
Body mass index	Lung	MAGMA	0.265105	0.39845	Linear
Body mass index	Lung	MAGMA	-0.16495	0.50001	Top Quantile
Body mass index	Spleen	MAGMA	-0.188406	0.572631	Linear
Body mass index	Spleen	MAGMA	-0.18299	0.50001	Top Quantile
Body mass index	Pancreas	MAGMA	0.20366	0.421575	Linear
Body mass index	Pancreas	MAGMA	-0.05736	0.543155	Top Quantile
Body mass index	Esophagus_Muscularis	MAGMA	3.09166	0.00644744	Linear
Body mass index	Esophagus_Muscularis	MAGMA	0.031984	0.19457	Top Quantile
Body mass index	Esophagus_Mucosa	MAGMA	-0.149667	0.557836	Linear
Body mass index	Esophagus_Mucosa	MAGMA	-0.10529	0.50083	Top Quantile
Body mass index	Esophagus_Gastroesophageal_Junction	MAGMA	2.31268	0.0230172	Linear
Body mass index	Esophagus_Gastroesophageal_Junction	MAGMA	0.034409	0.18074	Top Quantile
Body mass index	Stomach	MAGMA	0.558241	0.295147	Linear
Body mass index	Stomach	MAGMA	-0.085817	0.505705	Top Quantile
Body mass index	Colon_Sigmoid	MAGMA	2.49781	0.016992	Linear
Body mass index	Colon_Sigmoid	MAGMA	-0.013451	0.680955	Top Quantile
Body mass index	Small_Intestine_Terminal_Ileum	MAGMA	-1.02558	0.834068	Linear
Body mass index	Small_Intestine_Terminal_Ileum	MAGMA	-0.12101	0.50099	Top Quantile
Body mass index	Colon_Transverse	MAGMA	0.0485188	0.481181	Linear
Body mass index	Colon_Transverse	MAGMA	-0.074526	0.51156	Top Quantile
Body mass index	Prostate	MAGMA	-0.136862	0.552924	Linear
Body mass index	Prostate	MAGMA	-0.11942	0.50442	Top Quantile
Body mass index	Skin_Sun_Exposed_Lower_leg	MAGMA	0.998115	0.17215	Linear
Body mass index	Skin_Sun_Exposed_Lower_leg	MAGMA	-0.097219	0.50483	Top Quantile
Body mass index	Nerve_Tibial	MAGMA	2.05219	0.0351822	Linear
Body mass index	Nerve_Tibial	MAGMA	0.0058967	0.45194	Top Quantile
Body mass index	Heart_Left_Ventricle	MAGMA	1.04803	0.160976	Linear
Body mass index	Heart_Left_Ventricle	MAGMA	0.015535	0.33207	Top Quantile
Body mass index	Pituitary	MAGMA	1.60168	0.0718452	Linear
Body mass index	Pituitary	MAGMA	0.02915	0.27263	Top Quantile
Body mass index	Brain_Cerebellum	MAGMA	4.79277	0.000491794	Linear
Body mass index	Brain_Cerebellum	MAGMA	0.12771	0.0054881	Top Quantile
Body mass index	Cells_Cultured_fibroblasts	MAGMA	1.36797	0.10225	Linear
Body mass index	Cells_Cultured_fibroblasts	MAGMA	-0.06339	0.522155	Top Quantile
Body mass index	Artery_Aorta	MAGMA	2.39605	0.0200784	Linear
Body mass index	Artery_Aorta	MAGMA	-0.027042	0.62199	Top Quantile
Body mass index	Cells_EBV_transformed_lymphocytes	MAGMA	0.659375	0.263083	Linear
Body mass index	Cells_EBV_transformed_lymphocytes	MAGMA	-0.11439	0.502155	Top Quantile
Body mass index	Brain_Cerebellar_Hemisphere	MAGMA	6.26176	7.37747e-05	Linear
Body mass index	Brain_Cerebellar_Hemisphere	MAGMA	0.15575	0.00053604	Top Quantile
Body mass index	Brain_Caudate_basal_ganglia	MAGMA	2.62393	0.0138161	Linear
Body mass index	Brain_Caudate_basal_ganglia	MAGMA	0.052678	0.10699	Top Quantile
Body mass index	Brain_Nucleus_accumbens_basal_ganglia	MAGMA	2.43196	0.0189303	Linear
Body mass index	Brain_Nucleus_accumbens_basal_ganglia	MAGMA	0.069423	0.055816	Top Quantile
Body mass index	Brain_Putamen_basal_ganglia	MAGMA	1.93075	0.0427848	Linear
Body mass index	Brain_Putamen_basal_ganglia	MAGMA	0.034909	0.20148	Top Quantile
Body mass index	Brain_Hypothalamus	MAGMA	3.71044	0.00242084	Linear
Body mass index	Brain_Hypothalamus	MAGMA	0.1153	0.0023737	Top Quantile
Body mass index	Brain_Spinal_cord_cervical_c_1	MAGMA	2.72551	0.011698	Linear
Body mass index	Brain_Spinal_cord_cervical_c_1	MAGMA	0.0029029	0.47208	Top Quantile
Body mass index	Liver	MAGMA	0.167042	0.435515	Linear
Body mass index	Liver	MAGMA	-0.091318	0.50527	Top Quantile
Body mass index	Brain_Hippocampus	MAGMA	3.77205	0.00220126	Linear
Body mass index	Brain_Hippocampus	MAGMA	0.14593	0.00012789	Top Quantile
Body mass index	Brain_Anterior_cingulate_cortex_BA24	MAGMA	3.86925	0.00189657	Linear
Body mass index	Brain_Anterior_cingulate_cortex_BA24	MAGMA	0.16336	3.3806e-05	Top Quantile
Body mass index	Brain_Substantia_nigra	MAGMA	3.85111	0.00194984	Linear
Body mass index	Brain_Substantia_nigra	MAGMA	0.077314	0.030687	Top Quantile
Body mass index	Brain_Amygdala	MAGMA	3.57421	0.00299236	Linear
Body mass index	Brain_Amygdala	MAGMA	0.14729	0.0001179	Top Quantile
Body mass index	astrocytes_ependymal	MAGMA	-1.34868	0.894803	Linear
Body mass index	astrocytes_ependymal	MAGMA	-0.042788	0.565725	Top Quantile
Body mass index	Dopaminergic_Adult	MAGMA	2.2605	0.0250679	Linear
Body mass index	Dopaminergic_Adult	MAGMA	0.057996	0.070665	Top Quantile
Body mass index	Dopaminergic_Neuroblast	MAGMA	0.150053	0.442016	Linear
Body mass index	Dopaminergic_Neuroblast	MAGMA	0.082248	0.022899	Top Quantile
Body mass index	Embryonic_Dopaminergic_Neuron	MAGMA	0.525716	0.305896	Linear
Body mass index	Embryonic_Dopaminergic_Neuron	MAGMA	0.017752	0.33077	Top Quantile
Body mass index	Embryonic_GABAergic_Neuron	MAGMA	2.24899	0.0255438	Linear
Body mass index	Embryonic_GABAergic_Neuron	MAGMA	0.08483	0.013534	Top Quantile
Body mass index	Embryonic_midbrain_nucleus_neurons	MAGMA	0.00733341	0.497154	Linear
Body mass index	Embryonic_midbrain_nucleus_neurons	MAGMA	-0.037754	0.58487	Top Quantile
Body mass index	endothelial_mural	MAGMA	-0.99524	0.827189	Linear
Body mass index	endothelial_mural	MAGMA	-0.1539	0.50002	Top Quantile
Body mass index	Hypothalamic_Dopaminergic_Neurons	MAGMA	3.13563	0.00600616	Linear
Body mass index	Hypothalamic_Dopaminergic_Neurons	MAGMA	0.074874	0.028246	Top Quantile
Body mass index	Hypothalamic_GABAergic_Neurons	MAGMA	7.7374	1.44349e-05	Linear
Body mass index	Hypothalamic_GABAergic_Neurons	MAGMA	0.085334	0.0097849	Top Quantile
Body mass index	Hypothalamic_Glutamatergic_Neurons	MAGMA	3.21924	0.00525111	Linear
Body mass index	Hypothalamic_Glutamatergic_Neurons	MAGMA	0.068387	0.032316	Top Quantile
Body mass index	interneurons	MAGMA	2.55709	0.015417	Linear
Body mass index	interneurons	MAGMA	0.029148	0.22931	Top Quantile
Body mass index	Medium_Spiny_Neuron	MAGMA	2.66363	0.0129456	Linear
Body mass index	Medium_Spiny_Neuron	MAGMA	0.064359	0.069278	Top Quantile
Body mass index	microglia	MAGMA	-1.56009	0.923415	Linear
Body mass index	microglia	MAGMA	-0.10721	0.501885	Top Quantile
Body mass index	Neural_Progenitors	MAGMA	-0.598149	0.717756	Linear
Body mass index	Neural_Progenitors	MAGMA	-0.039178	0.57677	Top Quantile
Body mass index	Neuroblasts	MAGMA	1.60276	0.0717258	Linear
Body mass index	Neuroblasts	MAGMA	0.03388	0.17744	Top Quantile
Body mass index	Oligodendrocyte_Precursor	MAGMA	-0.813559	0.781554	Linear
Body mass index	Oligodendrocyte_Precursor	MAGMA	-0.045884	0.560395	Top Quantile
Body mass index	Oligodendrocytes	MAGMA	1.82197	0.050892	Linear
Body mass index	Oligodendrocytes	MAGMA	-0.0029091	0.734365	Top Quantile
Body mass index	Oxytocin_and_Vasopressin_Expressing_Neurons	MAGMA	0.0261128	0.489869	Linear
Body mass index	Oxytocin_and_Vasopressin_Expressing_Neurons	MAGMA	0.042865	0.13782	Top Quantile
Body mass index	pyramidal_CA1	MAGMA	4.07391	0.00139164	Linear
Body mass index	pyramidal_CA1	MAGMA	0.15223	3.6976e-05	Top Quantile
Body mass index	pyramidal_SS	MAGMA	4.33223	0.000949457	Linear
Body mass index	pyramidal_SS	MAGMA	0.083103	0.016025	Top Quantile
Body mass index	Radial_glia_like_cells	MAGMA	-0.496898	0.684414	Linear
Body mass index	Radial_glia_like_cells	MAGMA	-0.028465	0.61426	Top Quantile
Body mass index	Serotonergic_Neuron	MAGMA	1.25942	0.11978	Linear
Body mass index	Serotonergic_Neuron	MAGMA	0.084901	0.01867	Top Quantile
Body mass index	Striatal_Interneuron	MAGMA	1.4752	0.0871315	Linear
Body mass index	Striatal_Interneuron	MAGMA	0.052495	0.11425	Top Quantile
Body mass index	Vascular_Leptomeningeal_Cells	MAGMA	-1.05383	0.840285	Linear
Body mass index	Vascular_Leptomeningeal_Cells	MAGMA	-0.082571	0.512285	Top Quantile
Body mass index	Adipose_Subcutaneous	LDSC	-1.3063	0.888077	Linear
Body mass index	Adipose_Subcutaneous	LDSC	-6.0663e-09	0.50467	Top Quantile
Body mass index	Adipose_Visceral_Omentum	LDSC	-1.43968	0.90809	Linear
Body mass index	Adipose_Visceral_Omentum	LDSC	-8.3247e-09	0.500239	Top Quantile
Body mass index	Adrenal_Gland	LDSC	-1.12185	0.854518	Linear
Body mass index	Adrenal_Gland	LDSC	-5.94191e-09	0.505585	Top Quantile
Body mass index	Artery_Aorta	LDSC	-0.523371	0.693322	Linear
Body mass index	Artery_Aorta	LDSC	-3.99686e-09	0.544911	Top Quantile
Body mass index	Artery_Coronary	LDSC	-0.986264	0.825113	Linear
Body mass index	Artery_Coronary	LDSC	-5.79188e-09	0.506343	Top Quantile
Body mass index	Artery_Tibial	LDSC	-1.01426	0.831527	Linear
Body mass index	Artery_Tibial	LDSC	-6.82506e-10	0.704929	Top Quantile
Body mass index	astrocytes_ependymal	LDSC	-1.4741	0.912724	Linear
Body mass index	astrocytes_ependymal	LDSC	-7.4069e-09	0.504305	Top Quantile
Body mass index	Brain_Amygdala	LDSC	2.12937	0.0310426	Linear
Body mass index	Brain_Amygdala	LDSC	1.02788e-08	2.81594e-05	Top Quantile
Body mass index	Brain_Anterior_cingulate_cortex_BA24	LDSC	2.25826	0.0251597	Linear
Body mass index	Brain_Anterior_cingulate_cortex_BA24	LDSC	9.87238e-09	4.66803e-06	Top Quantile
Body mass index	Brain_Caudate_basal_ganglia	LDSC	3.33186	0.00438656	Linear
Body mass index	Brain_Caudate_basal_ganglia	LDSC	4.83525e-09	0.0106054	Top Quantile
Body mass index	Brain_Cerebellar_Hemisphere	LDSC	3.14487	0.0059174	Linear
Body mass index	Brain_Cerebellar_Hemisphere	LDSC	9.04212e-09	0.00053118	Top Quantile
Body mass index	Brain_Cerebellum	LDSC	3.67551	0.00255549	Linear
Body mass index	Brain_Cerebellum	LDSC	6.70831e-09	0.00389631	Top Quantile
Body mass index	Brain_Cortex	LDSC	2.10272	0.0324157	Linear
Body mass index	Brain_Cortex	LDSC	1.04755e-08	5.91907e-07	Top Quantile
Body mass index	Brain_Frontal_Cortex_BA9	LDSC	2.34818	0.0217172	Linear
Body mass index	Brain_Frontal_Cortex_BA9	LDSC	9.70355e-09	2.16455e-06	Top Quantile
Body mass index	Brain_Hippocampus	LDSC	2.07494	0.0339096	Linear
Body mass index	Brain_Hippocampus	LDSC	1.00725e-08	5.37008e-05	Top Quantile
Body mass index	Brain_Hypothalamus	LDSC	3.00359	0.00743477	Linear
Body mass index	Brain_Hypothalamus	LDSC	5.66344e-09	0.00602329	Top Quantile
Body mass index	Brain_Nucleus_accumbens_basal_ganglia	LDSC	3.75643	0.00225487	Linear
Body mass index	Brain_Nucleus_accumbens_basal_ganglia	LDSC	6.02764e-09	0.00398979	Top Quantile
Body mass index	Brain_Putamen_basal_ganglia	LDSC	2.62352	0.0138254	Linear
Body mass index	Brain_Putamen_basal_ganglia	LDSC	6.83288e-09	0.00417021	Top Quantile
Body mass index	Brain_Spinal_cord_cervical_c_1	LDSC	0.593846	0.28362	Linear
Body mass index	Brain_Spinal_cord_cervical_c_1	LDSC	1.56223e-09	0.286646	Top Quantile
Body mass index	Brain_Substantia_nigra	LDSC	2.04671	0.0354954	Linear
Body mass index	Brain_Substantia_nigra	LDSC	5.35296e-09	0.0195761	Top Quantile
Body mass index	Breast_Mammary_Tissue	LDSC	-1.42381	0.905884	Linear
Body mass index	Breast_Mammary_Tissue	LDSC	-8.32136e-09	0.500917	Top Quantile
Body mass index	Cells_Cultured_fibroblasts	LDSC	-0.0759049	0.529422	Linear
Body mass index	Cells_Cultured_fibroblasts	LDSC	-5.57954e-09	0.508663	Top Quantile
Body mass index	Cells_EBV_transformed_lymphocytes	LDSC	-1.37617	0.898979	Linear
Body mass index	Cells_EBV_transformed_lymphocytes	LDSC	-3.65291e-09	0.569914	Top Quantile
Body mass index	Colon_Sigmoid	LDSC	-1.514	0.917839	Linear
Body mass index	Colon_Sigmoid	LDSC	-4.54035e-09	0.519575	Top Quantile
Body mass index	Colon_Transverse	LDSC	-1.58538	0.926329	Linear
Body mass index	Colon_Transverse	LDSC	-9.12995e-09	0.500202	Top Quantile
Body mass index	Dopaminergic_Adult	LDSC	0.503981	0.31319	Linear
Body mass index	Dopaminergic_Adult	LDSC	6.56127e-09	0.118189	Top Quantile
Body mass index	Dopaminergic_Neuroblast	LDSC	-0.343577	0.630473	Linear
Body mass index	Dopaminergic_Neuroblast	LDSC	-2.39589e-09	0.629762	Top Quantile
Body mass index	Embryonic_Dopaminergic_Neuron	LDSC	0.159604	0.438359	Linear
Body mass index	Embryonic_Dopaminergic_Neuron	LDSC	-5.99828e-09	0.511419	Top Quantile
Body mass index	Embryonic_GABAergic_Neuron	LDSC	3.71531	0.00240269	Linear
Body mass index	Embryonic_GABAergic_Neuron	LDSC	3.22062e-09	0.150347	Top Quantile
Body mass index	Embryonic_midbrain_nucleus_neurons	LDSC	0.449821	0.331739	Linear
Body mass index	Embryonic_midbrain_nucleus_neurons	LDSC	-3.6844e-09	0.543148	Top Quantile
Body mass index	endothelial_mural	LDSC	-1.3545	0.895699	Linear
Body mass index	endothelial_mural	LDSC	-1.21149e-08	0.500024	Top Quantile
Body mass index	Esophagus_Gastroesophageal_Junction	LDSC	-1.25733	0.879859	Linear
Body mass index	Esophagus_Gastroesophageal_Junction	LDSC	-2.57956e-09	0.586344	Top Quantile
Body mass index	Esophagus_Mucosa	LDSC	-1.41457	0.904577	Linear
Body mass index	Esophagus_Mucosa	LDSC	-8.88822e-09	0.500603	Top Quantile
Body mass index	Esophagus_Muscularis	LDSC	-1.10249	0.850571	Linear
Body mass index	Esophagus_Muscularis	LDSC	-7.43951e-10	0.69587	Top Quantile
Body mass index	Heart_Atrial_Appendage	LDSC	-1.1774	0.865384	Linear
Body mass index	Heart_Atrial_Appendage	LDSC	-3.10246e-09	0.539117	Top Quantile
Body mass index	Heart_Left_Ventricle	LDSC	-1.30761	0.888291	Linear
Body mass index	Heart_Left_Ventricle	LDSC	-1.42603e-09	0.638095	Top Quantile
Body mass index	Hypothalamic_Dopaminergic_Neurons	LDSC	0.753184	0.235291	Linear
Body mass index	Hypothalamic_Dopaminergic_Neurons	LDSC	-1.00619e-09	0.680811	Top Quantile
Body mass index	Hypothalamic_GABAergic_Neurons	LDSC	1.51304	0.0822811	Linear
Body mass index	Hypothalamic_GABAergic_Neurons	LDSC	4.06025e-09	0.158737	Top Quantile
Body mass index	Hypothalamic_Glutamatergic_Neurons	LDSC	1.18688	0.13283	Linear
Body mass index	Hypothalamic_Glutamatergic_Neurons	LDSC	3.7228e-09	0.120687	Top Quantile
Body mass index	interneurons	LDSC	1.9414	0.04206	Linear
Body mass index	interneurons	LDSC	-7.73843e-11	0.744328	Top Quantile
Body mass index	Liver	LDSC	-1.2713	0.882254	Linear
Body mass index	Liver	LDSC	-2.38159e-09	0.629788	Top Quantile
Body mass index	Lung	LDSC	-1.59548	0.927465	Linear
Body mass index	Lung	LDSC	-1.09075e-08	0.5	Top Quantile
Body mass index	Medium_Spiny_Neuron	LDSC	1.03157	0.164599	Linear
Body mass index	Medium_Spiny_Neuron	LDSC	3.19062e-09	0.101297	Top Quantile
Body mass index	microglia	LDSC	-1.1962	0.86891	Linear
Body mass index	microglia	LDSC	-4.58931e-09	0.600998	Top Quantile
Body mass index	Minor_Salivary_Gland	LDSC	-1.44016	0.908157	Linear
Body mass index	Minor_Salivary_Gland	LDSC	-5.57573e-09	0.512005	Top Quantile
Body mass index	Muscle_Skeletal	LDSC	-1.22926	0.874929	Linear
Body mass index	Muscle_Skeletal	LDSC	-5.70823e-09	0.514723	Top Quantile
Body mass index	Nerve_Tibial	LDSC	-0.576024	0.710642	Linear
Body mass index	Nerve_Tibial	LDSC	-2.33466e-09	0.590507	Top Quantile
Body mass index	Neural_Progenitors	LDSC	-1.54013	0.921043	Linear
Body mass index	Neural_Progenitors	LDSC	-6.56963e-09	0.515545	Top Quantile
Body mass index	Neuroblasts	LDSC	0.66389	0.261701	Linear
Body mass index	Neuroblasts	LDSC	5.96881e-10	0.429373	Top Quantile
Body mass index	Oligodendrocyte_Precursor	LDSC	-0.816821	0.782441	Linear
Body mass index	Oligodendrocyte_Precursor	LDSC	-4.2861e-09	0.53922	Top Quantile
Body mass index	Oligodendrocytes	LDSC	-0.353119	0.633935	Linear
Body mass index	Oligodendrocytes	LDSC	-9.32197e-10	0.692064	Top Quantile
Body mass index	Ovary	LDSC	-1.14091	0.858321	Linear
Body mass index	Ovary	LDSC	-2.95e-09	0.592509	Top Quantile
Body mass index	Oxytocin_and_Vasopressin_Expressing_Neurons	LDSC	-0.511744	0.689425	Linear
Body mass index	Oxytocin_and_Vasopressin_Expressing_Neurons	LDSC	-4.03407e-09	0.545977	Top Quantile
Body mass index	Pancreas	LDSC	-1.43663	0.90767	Linear
Body mass index	Pancreas	LDSC	-5.57502e-09	0.526242	Top Quantile
Body mass index	Pituitary	LDSC	0.963837	0.180154	Linear
Body mass index	Pituitary	LDSC	2.14312e-09	0.227758	Top Quantile
Body mass index	Prostate	LDSC	-1.88252	0.953783	Linear
Body mass index	Prostate	LDSC	-7.9401e-09	0.502542	Top Quantile
Body mass index	pyramidal_CA1	LDSC	1.97713	0.0397129	Linear
Body mass index	pyramidal_CA1	LDSC	9.99031e-09	9.81825e-05	Top Quantile
Body mass index	pyramidal_SS	LDSC	2.15767	0.029646	Linear
Body mass index	pyramidal_SS	LDSC	8.35967e-09	0.000639758	Top Quantile
Body mass index	Radial_glia_like_cells	LDSC	-0.283932	0.608557	Linear
Body mass index	Radial_glia_like_cells	LDSC	-7.93627e-09	0.503544	Top Quantile
Body mass index	Serotonergic_Neuron	LDSC	0.829131	0.214236	Linear
Body mass index	Serotonergic_Neuron	LDSC	5.83805e-10	0.430569	Top Quantile
Body mass index	Skin_Not_Sun_Exposed_Suprapubic	LDSC	-1.36868	0.897857	Linear
Body mass index	Skin_Not_Sun_Exposed_Suprapubic	LDSC	-7.04075e-09	0.502912	Top Quantile
Body mass index	Skin_Sun_Exposed_Lower_leg	LDSC	-1.30084	0.887184	Linear
Body mass index	Skin_Sun_Exposed_Lower_leg	LDSC	-9.15504e-09	0.500392	Top Quantile
Body mass index	Small_Intestine_Terminal_Ileum	LDSC	-1.55675	0.923022	Linear
Body mass index	Small_Intestine_Terminal_Ileum	LDSC	-7.74344e-09	0.504388	Top Quantile
Body mass index	Spleen	LDSC	-1.21031	0.871507	Linear
Body mass index	Spleen	LDSC	-5.07757e-09	0.531082	Top Quantile
Body mass index	Stomach	LDSC	-1.42635	0.906239	Linear
Body mass index	Stomach	LDSC	-7.73679e-09	0.504587	Top Quantile
Body mass index	Striatal_Interneuron	LDSC	1.47461	0.0872091	Linear
Body mass index	Striatal_Interneuron	LDSC	3.4493e-09	0.155409	Top Quantile
Body mass index	Thyroid	LDSC	-1.47814	0.913255	Linear
Body mass index	Thyroid	LDSC	-7.42123e-09	0.502358	Top Quantile
Body mass index	Uterus	LDSC	-1.33601	0.892829	Linear
Body mass index	Uterus	LDSC	-5.78665e-09	0.523348	Top Quantile
Body mass index	Vagina	LDSC	-1.38282	0.899969	Linear
Body mass index	Vagina	LDSC	-1.23879e-08	0.500009	Top Quantile
Body mass index	Vascular_Leptomeningeal_Cells	LDSC	-1.50189	0.916315	Linear
Body mass index	Vascular_Leptomeningeal_Cells	LDSC	-1.09093e-08	0.500618	Top Quantile
Body mass index	Whole_Blood	LDSC	-0.568784	0.708292	Linear
Body mass index	Whole_Blood	LDSC	-4.30104e-09	0.546126	Top Quantile
Coronary artery disease	Whole_Blood	PRSet	1.73576	0.058313	Linear
Coronary artery disease	Whole_Blood	PRSet	333.835	0.0790921	Top Quantile
Coronary artery disease	Brain_Frontal_Cortex_BA9	PRSet	-4.08122	0.998624	Linear
Coronary artery disease	Brain_Frontal_Cortex_BA9	PRSet	490.313	1	Top Quantile
Coronary artery disease	Adipose_Subcutaneous	PRSet	6.96417	3.29019e-05	Linear
Coronary artery disease	Adipose_Subcutaneous	PRSet	665.4	9.999e-05	Top Quantile
Coronary artery disease	Muscle_Skeletal	PRSet	2.33868	0.0220579	Linear
Coronary artery disease	Muscle_Skeletal	PRSet	488.979	0.030297	Top Quantile
Coronary artery disease	Artery_Tibial	PRSet	7.23843	2.43833e-05	Linear
Coronary artery disease	Artery_Tibial	PRSet	747.391	9.999e-05	Top Quantile
Coronary artery disease	Artery_Coronary	PRSet	4.64584	0.000604612	Linear
Coronary artery disease	Artery_Coronary	PRSet	779.282	9.999e-05	Top Quantile
Coronary artery disease	Heart_Atrial_Appendage	PRSet	2.33517	0.022185	Linear
Coronary artery disease	Heart_Atrial_Appendage	PRSet	540.574	0.127787	Top Quantile
Coronary artery disease	Adipose_Visceral_Omentum	PRSet	4.40495	0.000854029	Linear
Coronary artery disease	Adipose_Visceral_Omentum	PRSet	727.114	9.999e-05	Top Quantile
Coronary artery disease	Ovary	PRSet	1.47814	0.0867462	Linear
Coronary artery disease	Ovary	PRSet	444.086	0.0268973	Top Quantile
Coronary artery disease	Uterus	PRSet	4.36914	0.000899666	Linear
Coronary artery disease	Uterus	PRSet	530.792	0.00129987	Top Quantile
Coronary artery disease	Vagina	PRSet	2.97969	0.00772862	Linear
Coronary artery disease	Vagina	PRSet	498.626	0.0029997	Top Quantile
Coronary artery disease	Breast_Mammary_Tissue	PRSet	4.32282	0.000962613	Linear
Coronary artery disease	Breast_Mammary_Tissue	PRSet	614.163	9.999e-05	Top Quantile
Coronary artery disease	Skin_Not_Sun_Exposed_Suprapubic	PRSet	0.346806	0.368354	Linear
Coronary artery disease	Skin_Not_Sun_Exposed_Suprapubic	PRSet	444.185	0.0233977	Top Quantile
Coronary artery disease	Minor_Salivary_Gland	PRSet	0.590627	0.284651	Linear
Coronary artery disease	Minor_Salivary_Gland	PRSet	410.076	0.413659	Top Quantile
Coronary artery disease	Brain_Cortex	PRSet	-3.20852	0.994658	Linear
Coronary artery disease	Brain_Cortex	PRSet	454.264	1	Top Quantile
Coronary artery disease	Adrenal_Gland	PRSet	1.60072	0.071951	Linear
Coronary artery disease	Adrenal_Gland	PRSet	456.442	0.145585	Top Quantile
Coronary artery disease	Thyroid	PRSet	1.54986	0.0777927	Linear
Coronary artery disease	Thyroid	PRSet	458.869	0.0636936	Top Quantile
Coronary artery disease	Lung	PRSet	4.91926	0.000412726	Linear
Coronary artery disease	Lung	PRSet	588.714	9.999e-05	Top Quantile
Coronary artery disease	Spleen	PRSet	1.57684	0.0746433	Linear
Coronary artery disease	Spleen	PRSet	323.656	0.627537	Top Quantile
Coronary artery disease	Pancreas	PRSet	0.619367	0.275515	Linear
Coronary artery disease	Pancreas	PRSet	411.161	0.0966903	Top Quantile
Coronary artery disease	Esophagus_Muscularis	PRSet	2.8983	0.0088221	Linear
Coronary artery disease	Esophagus_Muscularis	PRSet	626.65	0.00509949	Top Quantile
Coronary artery disease	Esophagus_Mucosa	PRSet	2.20921	0.0272576	Linear
Coronary artery disease	Esophagus_Mucosa	PRSet	508.295	0.0019998	Top Quantile
Coronary artery disease	Esophagus_Gastroesophageal_Junction	PRSet	4.52148	0.000721867	Linear
Coronary artery disease	Esophagus_Gastroesophageal_Junction	PRSet	638.512	0.00039996	Top Quantile
Coronary artery disease	Stomach	PRSet	0.76931	0.230711	Linear
Coronary artery disease	Stomach	PRSet	428.423	0.229877	Top Quantile
Coronary artery disease	Colon_Sigmoid	PRSet	4.95857	0.00039103	Linear
Coronary artery disease	Colon_Sigmoid	PRSet	659.398	0.00029997	Top Quantile
Coronary artery disease	Small_Intestine_Terminal_Ileum	PRSet	2.74965	0.0112448	Linear
Coronary artery disease	Small_Intestine_Terminal_Ileum	PRSet	463.972	0.00209979	Top Quantile
Coronary artery disease	Colon_Transverse	PRSet	3.30853	0.00455262	Linear
Coronary artery disease	Colon_Transverse	PRSet	535.06	0.0019998	Top Quantile
Coronary artery disease	Prostate	PRSet	1.32986	0.10814	Linear
Coronary artery disease	Prostate	PRSet	457.062	0.0367963	Top Quantile
Coronary artery disease	Skin_Sun_Exposed_Lower_leg	PRSet	0.820961	0.216438	Linear
Coronary artery disease	Skin_Sun_Exposed_Lower_leg	PRSet	455.119	0.0162984	Top Quantile
Coronary artery disease	Nerve_Tibial	PRSet	1.77662	0.0546792	Linear
Coronary artery disease	Nerve_Tibial	PRSet	496.505	0.127187	Top Quantile
Coronary artery disease	Heart_Left_Ventricle	PRSet	2.38193	0.0205486	Linear
Coronary artery disease	Heart_Left_Ventricle	PRSet	566.487	0.019998	Top Quantile
Coronary artery disease	Pituitary	PRSet	-0.711847	0.752702	Linear
Coronary artery disease	Pituitary	PRSet	450.231	0.090291	Top Quantile
Coronary artery disease	Brain_Cerebellum	PRSet	-2.49503	0.98293	Linear
Coronary artery disease	Brain_Cerebellum	PRSet	404.288	0.628137	Top Quantile
Coronary artery disease	Cells_Cultured_fibroblasts	PRSet	3.56189	0.00305058	Linear
Coronary artery disease	Cells_Cultured_fibroblasts	PRSet	559.525	0.00209979	Top Quantile
Coronary artery disease	Artery_Aorta	PRSet	5.87091	0.000118748	Linear
Coronary artery disease	Artery_Aorta	PRSet	749.819	9.999e-05	Top Quantile
Coronary artery disease	Cells_EBV_transformed_lymphocytes	PRSet	1.37214	0.101623	Linear
Coronary artery disease	Cells_EBV_transformed_lymphocytes	PRSet	424.522	0.0273973	Top Quantile
Coronary artery disease	Brain_Cerebellar_Hemisphere	PRSet	-2.29772	0.976412	Linear
Coronary artery disease	Brain_Cerebellar_Hemisphere	PRSet	406.269	0.881312	Top Quantile
Coronary artery disease	Brain_Caudate_basal_ganglia	PRSet	-5.07148	0.999665	Linear
Coronary artery disease	Brain_Caudate_basal_ganglia	PRSet	417.316	1	Top Quantile
Coronary artery disease	Brain_Nucleus_accumbens_basal_ganglia	PRSet	-4.10707	0.998676	Linear
Coronary artery disease	Brain_Nucleus_accumbens_basal_ganglia	PRSet	419.943	1	Top Quantile
Coronary artery disease	Brain_Putamen_basal_ganglia	PRSet	-3.4631	0.996437	Linear
Coronary artery disease	Brain_Putamen_basal_ganglia	PRSet	435.312	1	Top Quantile
Coronary artery disease	Brain_Hypothalamus	PRSet	-2.91753	0.99145	Linear
Coronary artery disease	Brain_Hypothalamus	PRSet	382.223	1	Top Quantile
Coronary artery disease	Brain_Spinal_cord_cervical_c_1	PRSet	-2.46267	0.982	Linear
Coronary artery disease	Brain_Spinal_cord_cervical_c_1	PRSet	419.091	0.9994	Top Quantile
Coronary artery disease	Liver	PRSet	4.32198	0.000963792	Linear
Coronary artery disease	Liver	PRSet	521.859	9.999e-05	Top Quantile
Coronary artery disease	Brain_Hippocampus	PRSet	-3.59356	0.997097	Linear
Coronary artery disease	Brain_Hippocampus	PRSet	404.541	1	Top Quantile
Coronary artery disease	Brain_Anterior_cingulate_cortex_BA24	PRSet	-3.7553	0.997741	Linear
Coronary artery disease	Brain_Anterior_cingulate_cortex_BA24	PRSet	445.204	1	Top Quantile
Coronary artery disease	Brain_Substantia_nigra	PRSet	-3.54268	0.996856	Linear
Coronary artery disease	Brain_Substantia_nigra	PRSet	434.365	1	Top Quantile
Coronary artery disease	Brain_Amygdala	PRSet	-3.12636	0.993904	Linear
Coronary artery disease	Brain_Amygdala	PRSet	417.911	1	Top Quantile
Coronary artery disease	astrocytes_ependymal	PRSet	2.18222	0.0284842	Linear
Coronary artery disease	astrocytes_ependymal	PRSet	416.461	0.00039996	Top Quantile
Coronary artery disease	Dopaminergic_Adult	PRSet	-1.35446	0.895693	Linear
Coronary artery disease	Dopaminergic_Adult	PRSet	372.69	0.29757	Top Quantile
Coronary artery disease	Dopaminergic_Neuroblast	PRSet	0.742816	0.238267	Linear
Coronary artery disease	Dopaminergic_Neuroblast	PRSet	302.908	0.0948905	Top Quantile
Coronary artery disease	Embryonic_Dopaminergic_Neuron	PRSet	-1.56026	0.923434	Linear
Coronary artery disease	Embryonic_Dopaminergic_Neuron	PRSet	283.655	0.513549	Top Quantile
Coronary artery disease	Embryonic_GABAergic_Neuron	PRSet	-1.43529	0.907485	Linear
Coronary artery disease	Embryonic_GABAergic_Neuron	PRSet	366.325	0.129887	Top Quantile
Coronary artery disease	Embryonic_midbrain_nucleus_neurons	PRSet	-0.0694186	0.526913	Linear
Coronary artery disease	Embryonic_midbrain_nucleus_neurons	PRSet	342.521	0.0777922	Top Quantile
Coronary artery disease	endothelial_mural	PRSet	4.01302	0.00152499	Linear
Coronary artery disease	endothelial_mural	PRSet	509.669	9.999e-05	Top Quantile
Coronary artery disease	Hypothalamic_Dopaminergic_Neurons	PRSet	-5.30215	0.999754	Linear
Coronary artery disease	Hypothalamic_Dopaminergic_Neurons	PRSet	304.924	0.320768	Top Quantile
Coronary artery disease	Hypothalamic_GABAergic_Neurons	PRSet	-2.10131	0.96751	Linear
Coronary artery disease	Hypothalamic_GABAergic_Neurons	PRSet	286.301	0.905709	Top Quantile
Coronary artery disease	Hypothalamic_Glutamatergic_Neurons	PRSet	-1.90382	0.95533	Linear
Coronary artery disease	Hypothalamic_Glutamatergic_Neurons	PRSet	339.809	0.616738	Top Quantile
Coronary artery disease	interneurons	PRSet	-1.10497	0.851082	Linear
Coronary artery disease	interneurons	PRSet	403.889	0.842516	Top Quantile
Coronary artery disease	Medium_Spiny_Neuron	PRSet	1.1447	0.140931	Linear
Coronary artery disease	Medium_Spiny_Neuron	PRSet	452.239	0.0205979	Top Quantile
Coronary artery disease	microglia	PRSet	3.78177	0.00216861	Linear
Coronary artery disease	microglia	PRSet	329.382	0.00849915	Top Quantile
Coronary artery disease	Neural_Progenitors	PRSet	1.24432	0.122406	Linear
Coronary artery disease	Neural_Progenitors	PRSet	345.611	0.00579942	Top Quantile
Coronary artery disease	Neuroblasts	PRSet	0.350211	0.367118	Linear
Coronary artery disease	Neuroblasts	PRSet	349.161	0.0712929	Top Quantile
Coronary artery disease	Oligodendrocyte_Precursor	PRSet	0.949557	0.183569	Linear
Coronary artery disease	Oligodendrocyte_Precursor	PRSet	344.636	0.30307	Top Quantile
Coronary artery disease	Oligodendrocytes	PRSet	1.76157	0.0559921	Linear
Coronary artery disease	Oligodendrocytes	PRSet	419.24	0.0287971	Top Quantile
Coronary artery disease	Oxytocin_and_Vasopressin_Expressing_Neurons	PRSet	-2.15519	0.970234	Linear
Coronary artery disease	Oxytocin_and_Vasopressin_Expressing_Neurons	PRSet	305.656	0.361164	Top Quantile
Coronary artery disease	pyramidal_CA1	PRSet	-0.84087	0.788901	Linear
Coronary artery disease	pyramidal_CA1	PRSet	423.488	0.679332	Top Quantile
Coronary artery disease	pyramidal_SS	PRSet	-0.756333	0.765608	Linear
Coronary artery disease	pyramidal_SS	PRSet	454.063	0.130487	Top Quantile
Coronary artery disease	Radial_glia_like_cells	PRSet	1.76302	0.0558646	Linear
Coronary artery disease	Radial_glia_like_cells	PRSet	375.756	0.00689931	Top Quantile
Coronary artery disease	Serotonergic_Neuron	PRSet	-0.255652	0.598017	Linear
Coronary artery disease	Serotonergic_Neuron	PRSet	386.901	0.00169983	Top Quantile
Coronary artery disease	Striatal_Interneuron	PRSet	-0.974371	0.822334	Linear
Coronary artery disease	Striatal_Interneuron	PRSet	359.942	0.315268	Top Quantile
Coronary artery disease	Vascular_Leptomeningeal_Cells	PRSet	3.80527	0.0020917	Linear
Coronary artery disease	Vascular_Leptomeningeal_Cells	PRSet	371.965	0.00019998	Top Quantile
Coronary artery disease	Whole_Blood	MAGMA	-0.0111861	0.504341	Linear
Coronary artery disease	Whole_Blood	MAGMA	-0.014296	0.657745	Top Quantile
Coronary artery disease	Brain_Frontal_Cortex_BA9	MAGMA	-1.00717	0.829919	Linear
Coronary artery disease	Brain_Frontal_Cortex_BA9	MAGMA	-0.070333	0.50273	Top Quantile
Coronary artery disease	Adipose_Subcutaneous	MAGMA	2.31523	0.0229212	Linear
Coronary artery disease	Adipose_Subcutaneous	MAGMA	0.11379	4.1934e-05	Top Quantile
Coronary artery disease	Muscle_Skeletal	MAGMA	1.49954	0.0839834	Linear
Coronary artery disease	Muscle_Skeletal	MAGMA	0.0059507	0.40675	Top Quantile
Coronary artery disease	Artery_Tibial	MAGMA	2.39085	0.0202504	Linear
Coronary artery disease	Artery_Tibial	MAGMA	0.12355	4.9991e-06	Top Quantile
Coronary artery disease	Artery_Coronary	MAGMA	2.52253	0.0163166	Linear
Coronary artery disease	Artery_Coronary	MAGMA	0.11701	5.9757e-06	Top Quantile
Coronary artery disease	Heart_Atrial_Appendage	MAGMA	2.34643	0.0217796	Linear
Coronary artery disease	Heart_Atrial_Appendage	MAGMA	0.029587	0.13471	Top Quantile
Coronary artery disease	Adipose_Visceral_Omentum	MAGMA	1.93355	0.0425932	Linear
Coronary artery disease	Adipose_Visceral_Omentum	MAGMA	0.087086	0.00064108	Top Quantile
Coronary artery disease	Ovary	MAGMA	1.4071	0.0964909	Linear
Coronary artery disease	Ovary	MAGMA	-0.047928	0.554745	Top Quantile
Coronary artery disease	Uterus	MAGMA	2.94758	0.00814238	Linear
Coronary artery disease	Uterus	MAGMA	0.043759	0.087906	Top Quantile
Coronary artery disease	Vagina	MAGMA	1.79193	0.0533721	Linear
Coronary artery disease	Vagina	MAGMA	-0.0065502	0.707995	Top Quantile
Coronary artery disease	Breast_Mammary_Tissue	MAGMA	3.17152	0.00566916	Linear
Coronary artery disease	Breast_Mammary_Tissue	MAGMA	0.039118	0.098026	Top Quantile
Coronary artery disease	Skin_Not_Sun_Exposed_Suprapubic	MAGMA	-0.0538781	0.520895	Linear
Coronary artery disease	Skin_Not_Sun_Exposed_Suprapubic	MAGMA	-0.022296	0.61492	Top Quantile
Coronary artery disease	Minor_Salivary_Gland	MAGMA	-0.0695895	0.526979	Linear
Coronary artery disease	Minor_Salivary_Gland	MAGMA	-0.034014	0.575445	Top Quantile
Coronary artery disease	Brain_Cortex	MAGMA	-1.26105	0.880502	Linear
Coronary artery disease	Brain_Cortex	MAGMA	-0.060228	0.507845	Top Quantile
Coronary artery disease	Adrenal_Gland	MAGMA	0.250109	0.404059	Linear
Coronary artery disease	Adrenal_Gland	MAGMA	-0.01691	0.63038	Top Quantile
Coronary artery disease	Thyroid	MAGMA	0.569273	0.291548	Linear
Coronary artery disease	Thyroid	MAGMA	0.0052624	0.43729	Top Quantile
Coronary artery disease	Lung	MAGMA	2.30473	0.0233187	Linear
Coronary artery disease	Lung	MAGMA	0.039579	0.081798	Top Quantile
Coronary artery disease	Spleen	MAGMA	0.478305	0.321919	Linear
Coronary artery disease	Spleen	MAGMA	0.017563	0.28908	Top Quantile
Coronary artery disease	Pancreas	MAGMA	-0.373094	0.641143	Linear
Coronary artery disease	Pancreas	MAGMA	-0.051583	0.52072	Top Quantile
Coronary artery disease	Esophagus_Muscularis	MAGMA	3.39592	0.00396222	Linear
Coronary artery disease	Esophagus_Muscularis	MAGMA	0.083966	0.00070687	Top Quantile
Coronary artery disease	Esophagus_Mucosa	MAGMA	0.409639	0.345824	Linear
Coronary artery disease	Esophagus_Mucosa	MAGMA	-0.001393	0.738875	Top Quantile
Coronary artery disease	Esophagus_Gastroesophageal_Junction	MAGMA	3.59812	0.00288262	Linear
Coronary artery disease	Esophagus_Gastroesophageal_Junction	MAGMA	0.088615	0.0004296	Top Quantile
Coronary artery disease	Stomach	MAGMA	0.867119	0.2042	Linear
Coronary artery disease	Stomach	MAGMA	-0.021036	0.607025	Top Quantile
Coronary artery disease	Colon_Sigmoid	MAGMA	2.37009	0.0209514	Linear
Coronary artery disease	Colon_Sigmoid	MAGMA	0.10014	0.00011661	Top Quantile
Coronary artery disease	Small_Intestine_Terminal_Ileum	MAGMA	1.14726	0.140429	Linear
Coronary artery disease	Small_Intestine_Terminal_Ileum	MAGMA	-0.026219	0.594805	Top Quantile
Coronary artery disease	Colon_Transverse	MAGMA	2.61795	0.0139524	Linear
Coronary artery disease	Colon_Transverse	MAGMA	0.027668	0.14742	Top Quantile
Coronary artery disease	Prostate	MAGMA	1.13827	0.1422	Linear
Coronary artery disease	Prostate	MAGMA	-0.047222	0.54505	Top Quantile
Coronary artery disease	Skin_Sun_Exposed_Lower_leg	MAGMA	0.558803	0.294964	Linear
Coronary artery disease	Skin_Sun_Exposed_Lower_leg	MAGMA	-0.024472	0.601465	Top Quantile
Coronary artery disease	Nerve_Tibial	MAGMA	1.62772	0.0690127	Linear
Coronary artery disease	Nerve_Tibial	MAGMA	0.036035	0.15285	Top Quantile
Coronary artery disease	Heart_Left_Ventricle	MAGMA	4.99894	0.000370019	Linear
Coronary artery disease	Heart_Left_Ventricle	MAGMA	0.048824	0.022695	Top Quantile
Coronary artery disease	Pituitary	MAGMA	-0.778965	0.772004	Linear
Coronary artery disease	Pituitary	MAGMA	-0.021283	0.63202	Top Quantile
Coronary artery disease	Brain_Cerebellum	MAGMA	-1.8672	0.95264	Linear
Coronary artery disease	Brain_Cerebellum	MAGMA	-0.043927	0.5521	Top Quantile
Coronary artery disease	Cells_Cultured_fibroblasts	MAGMA	0.919645	0.190873	Linear
Coronary artery disease	Cells_Cultured_fibroblasts	MAGMA	-0.029967	0.564815	Top Quantile
Coronary artery disease	Artery_Aorta	MAGMA	2.82664	0.00991539	Linear
Coronary artery disease	Artery_Aorta	MAGMA	0.11397	1.8508e-05	Top Quantile
Coronary artery disease	Cells_EBV_transformed_lymphocytes	MAGMA	-0.172608	0.56661	Linear
Coronary artery disease	Cells_EBV_transformed_lymphocytes	MAGMA	-0.02432	0.608165	Top Quantile
Coronary artery disease	Brain_Cerebellar_Hemisphere	MAGMA	-1.873	0.953076	Linear
Coronary artery disease	Brain_Cerebellar_Hemisphere	MAGMA	-0.038965	0.560025	Top Quantile
Coronary artery disease	Brain_Caudate_basal_ganglia	MAGMA	-0.958537	0.818584	Linear
Coronary artery disease	Brain_Caudate_basal_ganglia	MAGMA	-0.018209	0.635695	Top Quantile
Coronary artery disease	Brain_Nucleus_accumbens_basal_ganglia	MAGMA	-0.81707	0.782508	Linear
Coronary artery disease	Brain_Nucleus_accumbens_basal_ganglia	MAGMA	-0.0041322	0.72311	Top Quantile
Coronary artery disease	Brain_Putamen_basal_ganglia	MAGMA	-0.705431	0.750804	Linear
Coronary artery disease	Brain_Putamen_basal_ganglia	MAGMA	-0.019581	0.62765	Top Quantile
Coronary artery disease	Brain_Hypothalamus	MAGMA	-1.45487	0.910162	Linear
Coronary artery disease	Brain_Hypothalamus	MAGMA	-0.072859	0.502865	Top Quantile
Coronary artery disease	Brain_Spinal_cord_cervical_c_1	MAGMA	-1.19328	0.868367	Linear
Coronary artery disease	Brain_Spinal_cord_cervical_c_1	MAGMA	-0.038597	0.54645	Top Quantile
Coronary artery disease	Liver	MAGMA	0.295269	0.387243	Linear
Coronary artery disease	Liver	MAGMA	0.01369	0.31426	Top Quantile
Coronary artery disease	Brain_Hippocampus	MAGMA	-1.38042	0.899613	Linear
Coronary artery disease	Brain_Hippocampus	MAGMA	-0.056926	0.510945	Top Quantile
Coronary artery disease	Brain_Anterior_cingulate_cortex_BA24	MAGMA	-1.05683	0.840935	Linear
Coronary artery disease	Brain_Anterior_cingulate_cortex_BA24	MAGMA	-0.061259	0.508285	Top Quantile
Coronary artery disease	Brain_Substantia_nigra	MAGMA	-1.21878	0.873047	Linear
Coronary artery disease	Brain_Substantia_nigra	MAGMA	-0.057261	0.51246	Top Quantile
Coronary artery disease	Brain_Amygdala	MAGMA	-0.762909	0.767478	Linear
Coronary artery disease	Brain_Amygdala	MAGMA	-0.066173	0.504655	Top Quantile
Coronary artery disease	astrocytes_ependymal	MAGMA	2.69702	0.0122564	Linear
Coronary artery disease	astrocytes_ependymal	MAGMA	0.05596	0.020347	Top Quantile
Coronary artery disease	Dopaminergic_Adult	MAGMA	-0.325698	0.623951	Linear
Coronary artery disease	Dopaminergic_Adult	MAGMA	0.0028296	0.45933	Top Quantile
Coronary artery disease	Dopaminergic_Neuroblast	MAGMA	-0.867319	0.795852	Linear
Coronary artery disease	Dopaminergic_Neuroblast	MAGMA	0.00020105	0.4972	Top Quantile
Coronary artery disease	Embryonic_Dopaminergic_Neuron	MAGMA	-1.28963	0.885335	Linear
Coronary artery disease	Embryonic_Dopaminergic_Neuron	MAGMA	-0.02222	0.606345	Top Quantile
Coronary artery disease	Embryonic_GABAergic_Neuron	MAGMA	-1.26775	0.88165	Linear
Coronary artery disease	Embryonic_GABAergic_Neuron	MAGMA	-0.032021	0.556375	Top Quantile
Coronary artery disease	Embryonic_midbrain_nucleus_neurons	MAGMA	-1.33875	0.893258	Linear
Coronary artery disease	Embryonic_midbrain_nucleus_neurons	MAGMA	-0.021779	0.606185	Top Quantile
Coronary artery disease	endothelial_mural	MAGMA	3.352	0.00424828	Linear
Coronary artery disease	endothelial_mural	MAGMA	0.084015	0.0011181	Top Quantile
Coronary artery disease	Hypothalamic_Dopaminergic_Neurons	MAGMA	0.730767	0.241755	Linear
Coronary artery disease	Hypothalamic_Dopaminergic_Neurons	MAGMA	0.04441	0.053755	Top Quantile
Coronary artery disease	Hypothalamic_GABAergic_Neurons	MAGMA	-1.41444	0.904559	Linear
Coronary artery disease	Hypothalamic_GABAergic_Neurons	MAGMA	0.012874	0.31025	Top Quantile
Coronary artery disease	Hypothalamic_Glutamatergic_Neurons	MAGMA	0.255247	0.402135	Linear
Coronary artery disease	Hypothalamic_Glutamatergic_Neurons	MAGMA	0.018179	0.24436	Top Quantile
Coronary artery disease	interneurons	MAGMA	-1.11042	0.852197	Linear
Coronary artery disease	interneurons	MAGMA	-0.025995	0.58739	Top Quantile
Coronary artery disease	Medium_Spiny_Neuron	MAGMA	-0.0923908	0.535794	Linear
Coronary artery disease	Medium_Spiny_Neuron	MAGMA	0.028971	0.17337	Top Quantile
Coronary artery disease	microglia	MAGMA	3.03719	0.00704088	Linear
Coronary artery disease	microglia	MAGMA	0.081675	0.0017706	Top Quantile
Coronary artery disease	Neural_Progenitors	MAGMA	0.310481	0.381633	Linear
Coronary artery disease	Neural_Progenitors	MAGMA	-0.0054235	0.709695	Top Quantile
Coronary artery disease	Neuroblasts	MAGMA	-1.14236	0.858607	Linear
Coronary artery disease	Neuroblasts	MAGMA	-0.0027105	0.729035	Top Quantile
Coronary artery disease	Oligodendrocyte_Precursor	MAGMA	0.616004	0.276575	Linear
Coronary artery disease	Oligodendrocyte_Precursor	MAGMA	-0.018474	0.62593	Top Quantile
Coronary artery disease	Oligodendrocytes	MAGMA	0.76604	0.231635	Linear
Coronary artery disease	Oligodendrocytes	MAGMA	-0.022282	0.60002	Top Quantile
Coronary artery disease	Oxytocin_and_Vasopressin_Expressing_Neurons	MAGMA	-0.32821	0.62487	Linear
Coronary artery disease	Oxytocin_and_Vasopressin_Expressing_Neurons	MAGMA	0.020693	0.22538	Top Quantile
Coronary artery disease	pyramidal_CA1	MAGMA	0.329517	0.374652	Linear
Coronary artery disease	pyramidal_CA1	MAGMA	-0.010828	0.6724	Top Quantile
Coronary artery disease	pyramidal_SS	MAGMA	-0.259654	0.599513	Linear
Coronary artery disease	pyramidal_SS	MAGMA	-0.0060754	0.70547	Top Quantile
Coronary artery disease	Radial_glia_like_cells	MAGMA	-0.126012	0.548754	Linear
Coronary artery disease	Radial_glia_like_cells	MAGMA	0.01609	0.27151	Top Quantile
Coronary artery disease	Serotonergic_Neuron	MAGMA	-2.24039	0.974095	Linear
Coronary artery disease	Serotonergic_Neuron	MAGMA	-0.027563	0.58322	Top Quantile
Coronary artery disease	Striatal_Interneuron	MAGMA	-1.43672	0.907683	Linear
Coronary artery disease	Striatal_Interneuron	MAGMA	-0.075074	0.503445	Top Quantile
Coronary artery disease	Vascular_Leptomeningeal_Cells	MAGMA	2.16147	0.0294629	Linear
Coronary artery disease	Vascular_Leptomeningeal_Cells	MAGMA	0.088067	0.0013664	Top Quantile
Coronary artery disease	Adipose_Subcutaneous	LDSC	1.42633	0.0937634	Linear
Coronary artery disease	Adipose_Subcutaneous	LDSC	4.59859e-09	0.0240571	Top Quantile
Coronary artery disease	Adipose_Visceral_Omentum	LDSC	1.01984	0.167218	Linear
Coronary artery disease	Adipose_Visceral_Omentum	LDSC	6.8406e-09	0.00358799	Top Quantile
Coronary artery disease	Adrenal_Gland	LDSC	1.2961	0.113595	Linear
Coronary artery disease	Adrenal_Gland	LDSC	2.12368e-10	0.451095	Top Quantile
Coronary artery disease	Artery_Aorta	LDSC	2.2696	0.0246977	Linear
Coronary artery disease	Artery_Aorta	LDSC	4.60342e-09	0.0241921	Top Quantile
Coronary artery disease	Artery_Coronary	LDSC	2.14679	0.0301755	Linear
Coronary artery disease	Artery_Coronary	LDSC	5.55597e-09	0.0017015	Top Quantile
Coronary artery disease	Artery_Tibial	LDSC	2.0318	0.0363612	Linear
Coronary artery disease	Artery_Tibial	LDSC	4.20841e-09	0.0445126	Top Quantile
Coronary artery disease	astrocytes_ependymal	LDSC	0.183553	0.429217	Linear
Coronary artery disease	astrocytes_ependymal	LDSC	4.14966e-09	0.0711347	Top Quantile
Coronary artery disease	Brain_Amygdala	LDSC	-2.11469	0.968208	Linear
Coronary artery disease	Brain_Amygdala	LDSC	-4.068e-09	0.501527	Top Quantile
Coronary artery disease	Brain_Anterior_cingulate_cortex_BA24	LDSC	-2.75053	0.988771	Linear
Coronary artery disease	Brain_Anterior_cingulate_cortex_BA24	LDSC	-2.68897e-09	0.522369	Top Quantile
Coronary artery disease	Brain_Caudate_basal_ganglia	LDSC	-2.12531	0.968752	Linear
Coronary artery disease	Brain_Caudate_basal_ganglia	LDSC	-1.89233e-09	0.560834	Top Quantile
Coronary artery disease	Brain_Cerebellar_Hemisphere	LDSC	-2.00689	0.962146	Linear
Coronary artery disease	Brain_Cerebellar_Hemisphere	LDSC	-2.71358e-09	0.537198	Top Quantile
Coronary artery disease	Brain_Cerebellum	LDSC	-2.20301	0.972465	Linear
Coronary artery disease	Brain_Cerebellum	LDSC	-3.19743e-09	0.525909	Top Quantile
Coronary artery disease	Brain_Cortex	LDSC	-2.50738	0.983273	Linear
Coronary artery disease	Brain_Cortex	LDSC	-2.04826e-09	0.561284	Top Quantile
Coronary artery disease	Brain_Frontal_Cortex_BA9	LDSC	-2.39743	0.979967	Linear
Coronary artery disease	Brain_Frontal_Cortex_BA9	LDSC	-1.43042e-09	0.606222	Top Quantile
Coronary artery disease	Brain_Hippocampus	LDSC	-2.07172	0.965913	Linear
Coronary artery disease	Brain_Hippocampus	LDSC	-3.52135e-09	0.506392	Top Quantile
Coronary artery disease	Brain_Hypothalamus	LDSC	-2.29332	0.976242	Linear
Coronary artery disease	Brain_Hypothalamus	LDSC	-4.53883e-09	0.500709	Top Quantile
Coronary artery disease	Brain_Nucleus_accumbens_basal_ganglia	LDSC	-1.85356	0.951599	Linear
Coronary artery disease	Brain_Nucleus_accumbens_basal_ganglia	LDSC	-2.20395e-09	0.545236	Top Quantile
Coronary artery disease	Brain_Putamen_basal_ganglia	LDSC	-1.63492	0.931752	Linear
Coronary artery disease	Brain_Putamen_basal_ganglia	LDSC	-2.13013e-09	0.552182	Top Quantile
Coronary artery disease	Brain_Spinal_cord_cervical_c_1	LDSC	-2.27058	0.975342	Linear
Coronary artery disease	Brain_Spinal_cord_cervical_c_1	LDSC	-3.45723e-09	0.508483	Top Quantile
Coronary artery disease	Brain_Substantia_nigra	LDSC	-2.00301	0.961909	Linear
Coronary artery disease	Brain_Substantia_nigra	LDSC	-2.79964e-09	0.51314	Top Quantile
Coronary artery disease	Breast_Mammary_Tissue	LDSC	0.941891	0.185421	Linear
Coronary artery disease	Breast_Mammary_Tissue	LDSC	8.19576e-10	0.325181	Top Quantile
Coronary artery disease	Cells_Cultured_fibroblasts	LDSC	3.23119	0.00515148	Linear
Coronary artery disease	Cells_Cultured_fibroblasts	LDSC	9.41527e-10	0.264776	Top Quantile
Coronary artery disease	Cells_EBV_transformed_lymphocytes	LDSC	1.35153	0.104757	Linear
Coronary artery disease	Cells_EBV_transformed_lymphocytes	LDSC	-3.97627e-10	0.719896	Top Quantile
Coronary artery disease	Colon_Sigmoid	LDSC	0.446284	0.332968	Linear
Coronary artery disease	Colon_Sigmoid	LDSC	1.50302e-09	0.203257	Top Quantile
Coronary artery disease	Colon_Transverse	LDSC	1.37422	0.101312	Linear
Coronary artery disease	Colon_Transverse	LDSC	8.06668e-09	0.175093	Top Quantile
Coronary artery disease	Dopaminergic_Adult	LDSC	-1.77588	0.945257	Linear
Coronary artery disease	Dopaminergic_Adult	LDSC	-2.37506e-09	0.529537	Top Quantile
Coronary artery disease	Dopaminergic_Neuroblast	LDSC	-2.06366	0.965465	Linear
Coronary artery disease	Dopaminergic_Neuroblast	LDSC	-3.19106e-09	0.511158	Top Quantile
Coronary artery disease	Embryonic_Dopaminergic_Neuron	LDSC	-3.32276	0.995549	Linear
Coronary artery disease	Embryonic_Dopaminergic_Neuron	LDSC	-4.84073e-09	0.500058	Top Quantile
Coronary artery disease	Embryonic_GABAergic_Neuron	LDSC	-3.52287	0.996757	Linear
Coronary artery disease	Embryonic_GABAergic_Neuron	LDSC	-2.25093e-09	0.536638	Top Quantile
Coronary artery disease	Embryonic_midbrain_nucleus_neurons	LDSC	-1.56285	0.923737	Linear
Coronary artery disease	Embryonic_midbrain_nucleus_neurons	LDSC	-2.0495e-09	0.563365	Top Quantile
Coronary artery disease	endothelial_mural	LDSC	1.44003	0.0918614	Linear
Coronary artery disease	endothelial_mural	LDSC	7.59208e-09	0.0184241	Top Quantile
Coronary artery disease	Esophagus_Gastroesophageal_Junction	LDSC	0.817554	0.21736	Linear
Coronary artery disease	Esophagus_Gastroesophageal_Junction	LDSC	5.27646e-11	0.486675	Top Quantile
Coronary artery disease	Esophagus_Mucosa	LDSC	0.994714	0.172933	Linear
Coronary artery disease	Esophagus_Mucosa	LDSC	2.49806e-09	0.177382	Top Quantile
Coronary artery disease	Esophagus_Muscularis	LDSC	0.848283	0.209135	Linear
Coronary artery disease	Esophagus_Muscularis	LDSC	-1.08139e-09	0.620779	Top Quantile
Coronary artery disease	Heart_Atrial_Appendage	LDSC	0.865402	0.204646	Linear
Coronary artery disease	Heart_Atrial_Appendage	LDSC	-5.10762e-10	0.690286	Top Quantile
Coronary artery disease	Heart_Left_Ventricle	LDSC	0.793363	0.223988	Linear
Coronary artery disease	Heart_Left_Ventricle	LDSC	1.39348e-09	0.249838	Top Quantile
Coronary artery disease	Hypothalamic_Dopaminergic_Neurons	LDSC	-1.97217	0.959969	Linear
Coronary artery disease	Hypothalamic_Dopaminergic_Neurons	LDSC	-3.14569e-09	0.518151	Top Quantile
Coronary artery disease	Hypothalamic_GABAergic_Neurons	LDSC	-1.95519	0.958861	Linear
Coronary artery disease	Hypothalamic_GABAergic_Neurons	LDSC	-2.16548e-09	0.545475	Top Quantile
Coronary artery disease	Hypothalamic_Glutamatergic_Neurons	LDSC	-1.60301	0.928302	Linear
Coronary artery disease	Hypothalamic_Glutamatergic_Neurons	LDSC	-2.01371e-09	0.5792	Top Quantile
Coronary artery disease	interneurons	LDSC	-1.24405	0.877548	Linear
Coronary artery disease	interneurons	LDSC	-9.55109e-10	0.657139	Top Quantile
Coronary artery disease	Liver	LDSC	0.18515	0.428608	Linear
Coronary artery disease	Liver	LDSC	1.40009e-09	0.266458	Top Quantile
Coronary artery disease	Lung	LDSC	2.81471	0.0101104	Linear
Coronary artery disease	Lung	LDSC	1.2736e-09	0.255252	Top Quantile
Coronary artery disease	Medium_Spiny_Neuron	LDSC	1.40065	0.0974203	Linear
Coronary artery disease	Medium_Spiny_Neuron	LDSC	3.0831e-09	0.146334	Top Quantile
Coronary artery disease	microglia	LDSC	2.94753	0.0081431	Linear
Coronary artery disease	microglia	LDSC	2.08465e-09	0.15787	Top Quantile
Coronary artery disease	Minor_Salivary_Gland	LDSC	-1.25143	0.878837	Linear
Coronary artery disease	Minor_Salivary_Gland	LDSC	-1.69515e-09	0.588856	Top Quantile
Coronary artery disease	Muscle_Skeletal	LDSC	0.294765	0.38743	Linear
Coronary artery disease	Muscle_Skeletal	LDSC	1.0346e-10	0.488492	Top Quantile
Coronary artery disease	Nerve_Tibial	LDSC	0.574988	0.289694	Linear
Coronary artery disease	Nerve_Tibial	LDSC	5.83519e-10	0.350187	Top Quantile
Coronary artery disease	Neural_Progenitors	LDSC	-2.08598	0.966692	Linear
Coronary artery disease	Neural_Progenitors	LDSC	-1.07394e-09	0.661267	Top Quantile
Coronary artery disease	Neuroblasts	LDSC	-1.47702	0.913108	Linear
Coronary artery disease	Neuroblasts	LDSC	-1.87471e-09	0.594627	Top Quantile
Coronary artery disease	Oligodendrocyte_Precursor	LDSC	-0.105889	0.541004	Linear
Coronary artery disease	Oligodendrocyte_Precursor	LDSC	-1.72488e-09	0.56729	Top Quantile
Coronary artery disease	Oligodendrocytes	LDSC	-0.445979	0.666926	Linear
Coronary artery disease	Oligodendrocytes	LDSC	-1.73404e-09	0.567803	Top Quantile
Coronary artery disease	Ovary	LDSC	-0.232773	0.589428	Linear
Coronary artery disease	Ovary	LDSC	3.50559e-10	0.419801	Top Quantile
Coronary artery disease	Oxytocin_and_Vasopressin_Expressing_Neurons	LDSC	-2.21022	0.972787	Linear
Coronary artery disease	Oxytocin_and_Vasopressin_Expressing_Neurons	LDSC	-1.56241e-09	0.60348	Top Quantile
Coronary artery disease	Pancreas	LDSC	-0.769059	0.769219	Linear
Coronary artery disease	Pancreas	LDSC	-1.34208e-09	0.60225	Top Quantile
Coronary artery disease	Pituitary	LDSC	-0.254197	0.597472	Linear
Coronary artery disease	Pituitary	LDSC	7.54562e-09	0.179217	Top Quantile
Coronary artery disease	Prostate	LDSC	-0.315311	0.620143	Linear
Coronary artery disease	Prostate	LDSC	1.08818e-09	0.288766	Top Quantile
Coronary artery disease	pyramidal_CA1	LDSC	-1.63753	0.932028	Linear
Coronary artery disease	pyramidal_CA1	LDSC	1.08326e-09	0.285668	Top Quantile
Coronary artery disease	pyramidal_SS	LDSC	-0.647453	0.733248	Linear
Coronary artery disease	pyramidal_SS	LDSC	1.99056e-09	0.191522	Top Quantile
Coronary artery disease	Radial_glia_like_cells	LDSC	-2.07503	0.966095	Linear
Coronary artery disease	Radial_glia_like_cells	LDSC	-1.92377e-09	0.571062	Top Quantile
Coronary artery disease	Serotonergic_Neuron	LDSC	-2.36633	0.978919	Linear
Coronary artery disease	Serotonergic_Neuron	LDSC	3.81669e-11	0.4926	Top Quantile
Coronary artery disease	Skin_Not_Sun_Exposed_Suprapubic	LDSC	-0.757411	0.765915	Linear
Coronary artery disease	Skin_Not_Sun_Exposed_Suprapubic	LDSC	-5.90405e-10	0.704954	Top Quantile
Coronary artery disease	Skin_Sun_Exposed_Lower_leg	LDSC	-0.568536	0.708212	Linear
Coronary artery disease	Skin_Sun_Exposed_Lower_leg	LDSC	-2.01173e-10	0.733641	Top Quantile
Coronary artery disease	Small_Intestine_Terminal_Ileum	LDSC	1.64309	0.0673896	Linear
Coronary artery disease	Small_Intestine_Terminal_Ileum	LDSC	1.23483e-08	0.144781	Top Quantile
Coronary artery disease	Spleen	LDSC	0.75492	0.234795	Linear
Coronary artery disease	Spleen	LDSC	-2.86265e-09	0.563817	Top Quantile
Coronary artery disease	Stomach	LDSC	-0.77519	0.770945	Linear
Coronary artery disease	Stomach	LDSC	-2.21796e-09	0.546776	Top Quantile
Coronary artery disease	Striatal_Interneuron	LDSC	-1.2139	0.872161	Linear
Coronary artery disease	Striatal_Interneuron	LDSC	3.8244e-10	0.443661	Top Quantile
Coronary artery disease	Thyroid	LDSC	-1.13962	0.858067	Linear
Coronary artery disease	Thyroid	LDSC	-1.67599e-09	0.575774	Top Quantile
Coronary artery disease	Uterus	LDSC	0.779452	0.22786	Linear
Coronary artery disease	Uterus	LDSC	-7.83321e-10	0.672879	Top Quantile
Coronary artery disease	Vagina	LDSC	1.11894	0.146069	Linear
Coronary artery disease	Vagina	LDSC	1.70386e-09	0.222557	Top Quantile
Coronary artery disease	Vascular_Leptomeningeal_Cells	LDSC	0.285948	0.390695	Linear
Coronary artery disease	Vascular_Leptomeningeal_Cells	LDSC	3.11253e-09	0.136452	Top Quantile
Coronary artery disease	Whole_Blood	LDSC	0.338374	0.37142	Linear
Coronary artery disease	Whole_Blood	LDSC	-5.13402e-10	0.707447	Top Quantile
Low density lipoprotein	Whole_Blood	PRSet	0.477666	0.322138	Linear
Low density lipoprotein	Whole_Blood	PRSet	1321.33	0.10469	Top Quantile
Low density lipoprotein	Brain_Frontal_Cortex_BA9	PRSet	-1.38354	0.900075	Linear
Low density lipoprotein	Brain_Frontal_Cortex_BA9	PRSet	1567.82	0.979202	Top Quantile
Low density lipoprotein	Adipose_Subcutaneous	PRSet	-0.4634	0.67296	Linear
Low density lipoprotein	Adipose_Subcutaneous	PRSet	1388.23	0.734227	Top Quantile
Low density lipoprotein	Muscle_Skeletal	PRSet	-0.107002	0.541433	Linear
Low density lipoprotein	Muscle_Skeletal	PRSet	1385.48	0.444956	Top Quantile
Low density lipoprotein	Artery_Tibial	PRSet	-1.09833	0.849714	Linear
Low density lipoprotein	Artery_Tibial	PRSet	1570.25	0.720528	Top Quantile
Low density lipoprotein	Artery_Coronary	PRSet	-0.519735	0.692106	Linear
Low density lipoprotein	Artery_Coronary	PRSet	1423.84	0.852715	Top Quantile
Low density lipoprotein	Heart_Atrial_Appendage	PRSet	-0.640865	0.731207	Linear
Low density lipoprotein	Heart_Atrial_Appendage	PRSet	1644.56	0.494951	Top Quantile
Low density lipoprotein	Adipose_Visceral_Omentum	PRSet	-0.300654	0.614746	Linear
Low density lipoprotein	Adipose_Visceral_Omentum	PRSet	2400.1	0.0224978	Top Quantile
Low density lipoprotein	Ovary	PRSet	-0.631674	0.728346	Linear
Low density lipoprotein	Ovary	PRSet	1587.56	0.140286	Top Quantile
Low density lipoprotein	Uterus	PRSet	-0.612501	0.722318	Linear
Low density lipoprotein	Uterus	PRSet	1378.29	0.454655	Top Quantile
Low density lipoprotein	Vagina	PRSet	0.245024	0.405967	Linear
Low density lipoprotein	Vagina	PRSet	1308.77	0.427357	Top Quantile
Low density lipoprotein	Breast_Mammary_Tissue	PRSet	-0.557381	0.704571	Linear
Low density lipoprotein	Breast_Mammary_Tissue	PRSet	1767.28	0.274873	Top Quantile
Low density lipoprotein	Skin_Not_Sun_Exposed_Suprapubic	PRSet	2.13333	0.0308433	Linear
Low density lipoprotein	Skin_Not_Sun_Exposed_Suprapubic	PRSet	1696.94	0.0734927	Top Quantile
Low density lipoprotein	Minor_Salivary_Gland	PRSet	-0.319766	0.621778	Linear
Low density lipoprotein	Minor_Salivary_Gland	PRSet	1153.71	0.635336	Top Quantile
Low density lipoprotein	Brain_Cortex	PRSet	-1.49333	0.915222	Linear
Low density lipoprotein	Brain_Cortex	PRSet	1634.82	0.922508	Top Quantile
Low density lipoprotein	Adrenal_Gland	PRSet	0.782248	0.227078	Linear
Low density lipoprotein	Adrenal_Gland	PRSet	2538.38	0.00059994	Top Quantile
Low density lipoprotein	Thyroid	PRSet	0.335686	0.3724	Linear
Low density lipoprotein	Thyroid	PRSet	1412.23	0.361564	Top Quantile
Low density lipoprotein	Lung	PRSet	0.0472552	0.481671	Linear
Low density lipoprotein	Lung	PRSet	2510.08	0.00379962	Top Quantile
Low density lipoprotein	Spleen	PRSet	0.468878	0.325153	Linear
Low density lipoprotein	Spleen	PRSet	957.207	0.621338	Top Quantile
Low density lipoprotein	Pancreas	PRSet	0.6889	0.254127	Linear
Low density lipoprotein	Pancreas	PRSet	1870.85	0.0160984	Top Quantile
Low density lipoprotein	Esophagus_Muscularis	PRSet	-0.442898	0.665853	Linear
Low density lipoprotein	Esophagus_Muscularis	PRSet	1382.62	0.857114	Top Quantile
Low density lipoprotein	Esophagus_Mucosa	PRSet	2.0382	0.0359873	Linear
Low density lipoprotein	Esophagus_Mucosa	PRSet	2805.98	9.999e-05	Top Quantile
Low density lipoprotein	Esophagus_Gastroesophageal_Junction	PRSet	-0.60861	0.721085	Linear
Low density lipoprotein	Esophagus_Gastroesophageal_Junction	PRSet	1476.99	0.70393	Top Quantile
Low density lipoprotein	Stomach	PRSet	1.73364	0.0585077	Linear
Low density lipoprotein	Stomach	PRSet	1889.02	0.0593941	Top Quantile
Low density lipoprotein	Colon_Sigmoid	PRSet	-0.922672	0.809876	Linear
Low density lipoprotein	Colon_Sigmoid	PRSet	1390.56	0.826617	Top Quantile
Low density lipoprotein	Small_Intestine_Terminal_Ileum	PRSet	3.39633	0.0039596	Linear
Low density lipoprotein	Small_Intestine_Terminal_Ileum	PRSet	2245.96	0.00109989	Top Quantile
Low density lipoprotein	Colon_Transverse	PRSet	0.945548	0.184536	Linear
Low density lipoprotein	Colon_Transverse	PRSet	1983.93	0.0515948	Top Quantile
Low density lipoprotein	Prostate	PRSet	0.0546052	0.478823	Linear
Low density lipoprotein	Prostate	PRSet	1698.32	0.110889	Top Quantile
Low density lipoprotein	Skin_Sun_Exposed_Lower_leg	PRSet	0.618039	0.275933	Linear
Low density lipoprotein	Skin_Sun_Exposed_Lower_leg	PRSet	1852.68	0.0426957	Top Quantile
Low density lipoprotein	Nerve_Tibial	PRSet	-0.156511	0.560457	Linear
Low density lipoprotein	Nerve_Tibial	PRSet	1531.29	0.472553	Top Quantile
Low density lipoprotein	Heart_Left_Ventricle	PRSet	0.149519	0.442221	Linear
Low density lipoprotein	Heart_Left_Ventricle	PRSet	1596.53	0.50365	Top Quantile
Low density lipoprotein	Pituitary	PRSet	-1.17527	0.864979	Linear
Low density lipoprotein	Pituitary	PRSet	1431.37	0.308669	Top Quantile
Low density lipoprotein	Brain_Cerebellum	PRSet	-0.62653	0.726736	Linear
Low density lipoprotein	Brain_Cerebellum	PRSet	1361.98	0.445655	Top Quantile
Low density lipoprotein	Cells_Cultured_fibroblasts	PRSet	-0.312842	0.619236	Linear
Low density lipoprotein	Cells_Cultured_fibroblasts	PRSet	1648.18	0.284172	Top Quantile
Low density lipoprotein	Artery_Aorta	PRSet	-1.19507	0.868701	Linear
Low density lipoprotein	Artery_Aorta	PRSet	1673.12	0.558544	Top Quantile
Low density lipoprotein	Cells_EBV_transformed_lymphocytes	PRSet	-0.971646	0.821693	Linear
Low density lipoprotein	Cells_EBV_transformed_lymphocytes	PRSet	1145.68	0.422658	Top Quantile
Low density lipoprotein	Brain_Cerebellar_Hemisphere	PRSet	-0.663206	0.73809	Linear
Low density lipoprotein	Brain_Cerebellar_Hemisphere	PRSet	1305.89	0.639136	Top Quantile
Low density lipoprotein	Brain_Caudate_basal_ganglia	PRSet	-1.75376	0.943314	Linear
Low density lipoprotein	Brain_Caudate_basal_ganglia	PRSet	1236.33	0.988901	Top Quantile
Low density lipoprotein	Brain_Nucleus_accumbens_basal_ganglia	PRSet	-1.23938	0.876726	Linear
Low density lipoprotein	Brain_Nucleus_accumbens_basal_ganglia	PRSet	1210.46	0.978202	Top Quantile
Low density lipoprotein	Brain_Putamen_basal_ganglia	PRSet	-1.33404	0.892519	Linear
Low density lipoprotein	Brain_Putamen_basal_ganglia	PRSet	1164.33	0.992501	Top Quantile
Low density lipoprotein	Brain_Hypothalamus	PRSet	-1.51849	0.918396	Linear
Low density lipoprotein	Brain_Hypothalamus	PRSet	647.16	1	Top Quantile
Low density lipoprotein	Brain_Spinal_cord_cervical_c_1	PRSet	-0.235278	0.590371	Linear
Low density lipoprotein	Brain_Spinal_cord_cervical_c_1	PRSet	1618.33	0.59944	Top Quantile
Low density lipoprotein	Liver	PRSet	9.05131	4.07494e-06	Linear
Low density lipoprotein	Liver	PRSet	3213.44	9.999e-05	Top Quantile
Low density lipoprotein	Brain_Hippocampus	PRSet	-1.86739	0.952654	Linear
Low density lipoprotein	Brain_Hippocampus	PRSet	1525.78	0.907409	Top Quantile
Low density lipoprotein	Brain_Anterior_cingulate_cortex_BA24	PRSet	-1.48325	0.913921	Linear
Low density lipoprotein	Brain_Anterior_cingulate_cortex_BA24	PRSet	889.584	1	Top Quantile
Low density lipoprotein	Brain_Substantia_nigra	PRSet	-0.425943	0.659923	Linear
Low density lipoprotein	Brain_Substantia_nigra	PRSet	1774.42	0.630037	Top Quantile
Low density lipoprotein	Brain_Amygdala	PRSet	-1.71914	0.940147	Linear
Low density lipoprotein	Brain_Amygdala	PRSet	1836.18	0.762524	Top Quantile
Low density lipoprotein	astrocytes_ependymal	PRSet	0.574363	0.289896	Linear
Low density lipoprotein	astrocytes_ependymal	PRSet	1916.05	0.00139986	Top Quantile
Low density lipoprotein	Dopaminergic_Adult	PRSet	-1.93914	0.957787	Linear
Low density lipoprotein	Dopaminergic_Adult	PRSet	1376.73	0.228777	Top Quantile
Low density lipoprotein	Dopaminergic_Neuroblast	PRSet	-1.30492	0.887852	Linear
Low density lipoprotein	Dopaminergic_Neuroblast	PRSet	923.104	0.360264	Top Quantile
Low density lipoprotein	Embryonic_Dopaminergic_Neuron	PRSet	-1.50153	0.916269	Linear
Low density lipoprotein	Embryonic_Dopaminergic_Neuron	PRSet	926.757	0.423858	Top Quantile
Low density lipoprotein	Embryonic_GABAergic_Neuron	PRSet	0.0161874	0.493719	Linear
Low density lipoprotein	Embryonic_GABAergic_Neuron	PRSet	1975.82	0.00369963	Top Quantile
Low density lipoprotein	Embryonic_midbrain_nucleus_neurons	PRSet	-0.842915	0.789444	Linear
Low density lipoprotein	Embryonic_midbrain_nucleus_neurons	PRSet	1483.31	0.0506949	Top Quantile
Low density lipoprotein	endothelial_mural	PRSet	-0.470125	0.675276	Linear
Low density lipoprotein	endothelial_mural	PRSet	1708.52	0.0324968	Top Quantile
Low density lipoprotein	Hypothalamic_Dopaminergic_Neurons	PRSet	-0.684546	0.744564	Linear
Low density lipoprotein	Hypothalamic_Dopaminergic_Neurons	PRSet	922.065	0.526947	Top Quantile
Low density lipoprotein	Hypothalamic_GABAergic_Neurons	PRSet	-2.03707	0.963947	Linear
Low density lipoprotein	Hypothalamic_GABAergic_Neurons	PRSet	1069.47	0.426457	Top Quantile
Low density lipoprotein	Hypothalamic_Glutamatergic_Neurons	PRSet	-2.04254	0.964264	Linear
Low density lipoprotein	Hypothalamic_Glutamatergic_Neurons	PRSet	1254.15	0.345165	Top Quantile
Low density lipoprotein	interneurons	PRSet	-0.419224	0.65756	Linear
Low density lipoprotein	interneurons	PRSet	1735.01	0.190981	Top Quantile
Low density lipoprotein	Medium_Spiny_Neuron	PRSet	-0.92917	0.811475	Linear
Low density lipoprotein	Medium_Spiny_Neuron	PRSet	1900.27	0.049795	Top Quantile
Low density lipoprotein	microglia	PRSet	0.00992049	0.496151	Linear
Low density lipoprotein	microglia	PRSet	1808.5	0.00139986	Top Quantile
Low density lipoprotein	Neural_Progenitors	PRSet	0.748325	0.236683	Linear
Low density lipoprotein	Neural_Progenitors	PRSet	1512.17	0.0114989	Top Quantile
Low density lipoprotein	Neuroblasts	PRSet	-0.840254	0.788737	Linear
Low density lipoprotein	Neuroblasts	PRSet	1497.31	0.0614939	Top Quantile
Low density lipoprotein	Oligodendrocyte_Precursor	PRSet	-0.474401	0.676744	Linear
Low density lipoprotein	Oligodendrocyte_Precursor	PRSet	1479.38	0.118088	Top Quantile
Low density lipoprotein	Oligodendrocytes	PRSet	-0.0865302	0.53353	Linear
Low density lipoprotein	Oligodendrocytes	PRSet	1563.46	0.0869913	Top Quantile
Low density lipoprotein	Oxytocin_and_Vasopressin_Expressing_Neurons	PRSet	-1.63867	0.932148	Linear
Low density lipoprotein	Oxytocin_and_Vasopressin_Expressing_Neurons	PRSet	1234.23	0.180482	Top Quantile
Low density lipoprotein	pyramidal_CA1	PRSet	-1.99766	0.961579	Linear
Low density lipoprotein	pyramidal_CA1	PRSet	1531.14	0.430357	Top Quantile
Low density lipoprotein	pyramidal_SS	PRSet	1.87674	0.0466451	Linear
Low density lipoprotein	pyramidal_SS	PRSet	2705.38	0.00029997	Top Quantile
Low density lipoprotein	Radial_glia_like_cells	PRSet	0.338909	0.371226	Linear
Low density lipoprotein	Radial_glia_like_cells	PRSet	1548.5	0.0231977	Top Quantile
Low density lipoprotein	Serotonergic_Neuron	PRSet	-3.45453	0.996389	Linear
Low density lipoprotein	Serotonergic_Neuron	PRSet	952.807	0.360664	Top Quantile
Low density lipoprotein	Striatal_Interneuron	PRSet	-1.16539	0.863092	Linear
Low density lipoprotein	Striatal_Interneuron	PRSet	986.734	0.645335	Top Quantile
Low density lipoprotein	Vascular_Leptomeningeal_Cells	PRSet	-0.0941227	0.536463	Linear
Low density lipoprotein	Vascular_Leptomeningeal_Cells	PRSet	1585.23	0.00589941	Top Quantile
Low density lipoprotein	Whole_Blood	MAGMA	1.8116	0.0517365	Linear
Low density lipoprotein	Whole_Blood	MAGMA	0.01249	0.35076	Top Quantile
Low density lipoprotein	Brain_Frontal_Cortex_BA9	MAGMA	-0.291829	0.611484	Linear
Low density lipoprotein	Brain_Frontal_Cortex_BA9	MAGMA	-0.10437	0.500105	Top Quantile
Low density lipoprotein	Adipose_Subcutaneous	MAGMA	2.09769	0.0326815	Linear
Low density lipoprotein	Adipose_Subcutaneous	MAGMA	0.056449	0.032876	Top Quantile
Low density lipoprotein	Muscle_Skeletal	MAGMA	0.723262	0.243944	Linear
Low density lipoprotein	Muscle_Skeletal	MAGMA	0.045195	0.049828	Top Quantile
Low density lipoprotein	Artery_Tibial	MAGMA	0.86401	0.205009	Linear
Low density lipoprotein	Artery_Tibial	MAGMA	0.0066267	0.41093	Top Quantile
Low density lipoprotein	Artery_Coronary	MAGMA	2.16552	0.0292697	Linear
Low density lipoprotein	Artery_Coronary	MAGMA	0.00018279	0.49744	Top Quantile
Low density lipoprotein	Heart_Atrial_Appendage	MAGMA	0.922108	0.190264	Linear
Low density lipoprotein	Heart_Atrial_Appendage	MAGMA	-0.01484	0.65485	Top Quantile
Low density lipoprotein	Adipose_Visceral_Omentum	MAGMA	1.91487	0.0438874	Linear
Low density lipoprotein	Adipose_Visceral_Omentum	MAGMA	0.022959	0.21467	Top Quantile
Low density lipoprotein	Ovary	MAGMA	1.17105	0.135824	Linear
Low density lipoprotein	Ovary	MAGMA	0.012711	0.37991	Top Quantile
Low density lipoprotein	Uterus	MAGMA	-0.0901131	0.534915	Linear
Low density lipoprotein	Uterus	MAGMA	-0.04583	0.54589	Top Quantile
Low density lipoprotein	Vagina	MAGMA	0.283256	0.391694	Linear
Low density lipoprotein	Vagina	MAGMA	-0.01411	0.670215	Top Quantile
Low density lipoprotein	Breast_Mammary_Tissue	MAGMA	2.03147	0.0363804	Linear
Low density lipoprotein	Breast_Mammary_Tissue	MAGMA	0.054926	0.046073	Top Quantile
Low density lipoprotein	Skin_Not_Sun_Exposed_Suprapubic	MAGMA	0.622721	0.27446	Linear
Low density lipoprotein	Skin_Not_Sun_Exposed_Suprapubic	MAGMA	-0.026384	0.605195	Top Quantile
Low density lipoprotein	Minor_Salivary_Gland	MAGMA	0.158309	0.438854	Linear
Low density lipoprotein	Minor_Salivary_Gland	MAGMA	-0.012091	0.683985	Top Quantile
Low density lipoprotein	Brain_Cortex	MAGMA	-0.344448	0.63079	Linear
Low density lipoprotein	Brain_Cortex	MAGMA	-0.094844	0.500385	Top Quantile
Low density lipoprotein	Adrenal_Gland	MAGMA	1.33813	0.106839	Linear
Low density lipoprotein	Adrenal_Gland	MAGMA	0.039966	0.083628	Top Quantile
Low density lipoprotein	Thyroid	MAGMA	1.32498	0.108915	Linear
Low density lipoprotein	Thyroid	MAGMA	0.041875	0.12791	Top Quantile
Low density lipoprotein	Lung	MAGMA	1.42841	0.0934728	Linear
Low density lipoprotein	Lung	MAGMA	-0.027507	0.59315	Top Quantile
Low density lipoprotein	Spleen	MAGMA	1.72441	0.0593612	Linear
Low density lipoprotein	Spleen	MAGMA	-0.044154	0.550525	Top Quantile
Low density lipoprotein	Pancreas	MAGMA	1.33481	0.10736	Linear
Low density lipoprotein	Pancreas	MAGMA	0.023177	0.23468	Top Quantile
Low density lipoprotein	Esophagus_Muscularis	MAGMA	0.415233	0.343848	Linear
Low density lipoprotein	Esophagus_Muscularis	MAGMA	-0.026342	0.586	Top Quantile
Low density lipoprotein	Esophagus_Mucosa	MAGMA	0.876424	0.201793	Linear
Low density lipoprotein	Esophagus_Mucosa	MAGMA	-0.022832	0.602055	Top Quantile
Low density lipoprotein	Esophagus_Gastroesophageal_Junction	MAGMA	0.740142	0.239038	Linear
Low density lipoprotein	Esophagus_Gastroesophageal_Junction	MAGMA	-0.020686	0.616645	Top Quantile
Low density lipoprotein	Stomach	MAGMA	1.2943	0.113892	Linear
Low density lipoprotein	Stomach	MAGMA	0.011412	0.34583	Top Quantile
Low density lipoprotein	Colon_Sigmoid	MAGMA	0.24656	0.40539	Linear
Low density lipoprotein	Colon_Sigmoid	MAGMA	-0.06877	0.50385	Top Quantile
Low density lipoprotein	Small_Intestine_Terminal_Ileum	MAGMA	1.91706	0.0437339	Linear
Low density lipoprotein	Small_Intestine_Terminal_Ileum	MAGMA	0.014857	0.32367	Top Quantile
Low density lipoprotein	Colon_Transverse	MAGMA	1.28809	0.114923	Linear
Low density lipoprotein	Colon_Transverse	MAGMA	-0.023545	0.60159	Top Quantile
Low density lipoprotein	Prostate	MAGMA	0.0339984	0.48681	Linear
Low density lipoprotein	Prostate	MAGMA	-0.015393	0.673175	Top Quantile
Low density lipoprotein	Skin_Sun_Exposed_Lower_leg	MAGMA	0.519246	0.308058	Linear
Low density lipoprotein	Skin_Sun_Exposed_Lower_leg	MAGMA	-0.025936	0.604685	Top Quantile
Low density lipoprotein	Nerve_Tibial	MAGMA	0.401493	0.348712	Linear
Low density lipoprotein	Nerve_Tibial	MAGMA	0.010267	0.39002	Top Quantile
Low density lipoprotein	Heart_Left_Ventricle	MAGMA	1.83085	0.0501797	Linear
Low density lipoprotein	Heart_Left_Ventricle	MAGMA	0.037283	0.084646	Top Quantile
Low density lipoprotein	Pituitary	MAGMA	0.162	0.437442	Linear
Low density lipoprotein	Pituitary	MAGMA	0.0076559	0.4174	Top Quantile
Low density lipoprotein	Brain_Cerebellum	MAGMA	-0.437698	0.664039	Linear
Low density lipoprotein	Brain_Cerebellum	MAGMA	-0.077946	0.51019	Top Quantile
Low density lipoprotein	Cells_Cultured_fibroblasts	MAGMA	2.07932	0.0336699	Linear
Low density lipoprotein	Cells_Cultured_fibroblasts	MAGMA	0.0059992	0.41575	Top Quantile
Low density lipoprotein	Artery_Aorta	MAGMA	1.74587	0.0573939	Linear
Low density lipoprotein	Artery_Aorta	MAGMA	0.0054253	0.42729	Top Quantile
Low density lipoprotein	Cells_EBV_transformed_lymphocytes	MAGMA	1.54456	0.078426	Linear
Low density lipoprotein	Cells_EBV_transformed_lymphocytes	MAGMA	-0.017466	0.650815	Top Quantile
Low density lipoprotein	Brain_Cerebellar_Hemisphere	MAGMA	-0.873341	0.797412	Linear
Low density lipoprotein	Brain_Cerebellar_Hemisphere	MAGMA	-0.074913	0.509675	Top Quantile
Low density lipoprotein	Brain_Caudate_basal_ganglia	MAGMA	0.108064	0.458158	Linear
Low density lipoprotein	Brain_Caudate_basal_ganglia	MAGMA	-0.067648	0.50869	Top Quantile
Low density lipoprotein	Brain_Nucleus_accumbens_basal_ganglia	MAGMA	-0.0777203	0.530124	Linear
Low density lipoprotein	Brain_Nucleus_accumbens_basal_ganglia	MAGMA	-0.080469	0.50361	Top Quantile
Low density lipoprotein	Brain_Putamen_basal_ganglia	MAGMA	0.289462	0.389393	Linear
Low density lipoprotein	Brain_Putamen_basal_ganglia	MAGMA	-0.026581	0.59903	Top Quantile
Low density lipoprotein	Brain_Hypothalamus	MAGMA	-0.576917	0.710931	Linear
Low density lipoprotein	Brain_Hypothalamus	MAGMA	-0.05443	0.519515	Top Quantile
Low density lipoprotein	Brain_Spinal_cord_cervical_c_1	MAGMA	1.39362	0.0984419	Linear
Low density lipoprotein	Brain_Spinal_cord_cervical_c_1	MAGMA	0.012467	0.34304	Top Quantile
Low density lipoprotein	Liver	MAGMA	1.61056	0.0708682	Linear
Low density lipoprotein	Liver	MAGMA	0.047298	0.058102	Top Quantile
Low density lipoprotein	Brain_Hippocampus	MAGMA	-0.594202	0.716494	Linear
Low density lipoprotein	Brain_Hippocampus	MAGMA	-0.042506	0.54005	Top Quantile
Low density lipoprotein	Brain_Anterior_cingulate_cortex_BA24	MAGMA	-0.324689	0.623582	Linear
Low density lipoprotein	Brain_Anterior_cingulate_cortex_BA24	MAGMA	-0.087519	0.50109	Top Quantile
Low density lipoprotein	Brain_Substantia_nigra	MAGMA	0.74178	0.238565	Linear
Low density lipoprotein	Brain_Substantia_nigra	MAGMA	-0.013437	0.665995	Top Quantile
Low density lipoprotein	Brain_Amygdala	MAGMA	0.0263432	0.489779	Linear
Low density lipoprotein	Brain_Amygdala	MAGMA	-0.054466	0.517585	Top Quantile
Low density lipoprotein	astrocytes_ependymal	MAGMA	2.56087	0.0153217	Linear
Low density lipoprotein	astrocytes_ependymal	MAGMA	0.063283	0.014685	Top Quantile
Low density lipoprotein	Dopaminergic_Adult	MAGMA	0.147912	0.442836	Linear
Low density lipoprotein	Dopaminergic_Adult	MAGMA	-0.04393	0.53453	Top Quantile
Low density lipoprotein	Dopaminergic_Neuroblast	MAGMA	0.701542	0.250351	Linear
Low density lipoprotein	Dopaminergic_Neuroblast	MAGMA	0.02566	0.2049	Top Quantile
Low density lipoprotein	Embryonic_Dopaminergic_Neuron	MAGMA	-0.80008	0.777865	Linear
Low density lipoprotein	Embryonic_Dopaminergic_Neuron	MAGMA	0.0015592	0.47987	Top Quantile
Low density lipoprotein	Embryonic_GABAergic_Neuron	MAGMA	-0.808947	0.780297	Linear
Low density lipoprotein	Embryonic_GABAergic_Neuron	MAGMA	-0.041042	0.53962	Top Quantile
Low density lipoprotein	Embryonic_midbrain_nucleus_neurons	MAGMA	-0.765165	0.768118	Linear
Low density lipoprotein	Embryonic_midbrain_nucleus_neurons	MAGMA	0.00019708	0.49738	Top Quantile
Low density lipoprotein	endothelial_mural	MAGMA	5.572	0.000173246	Linear
Low density lipoprotein	endothelial_mural	MAGMA	0.046646	0.058476	Top Quantile
Low density lipoprotein	Hypothalamic_Dopaminergic_Neurons	MAGMA	0.0986937	0.461772	Linear
Low density lipoprotein	Hypothalamic_Dopaminergic_Neurons	MAGMA	0.0059885	0.42025	Top Quantile
Low density lipoprotein	Hypothalamic_GABAergic_Neurons	MAGMA	0.224584	0.413659	Linear
Low density lipoprotein	Hypothalamic_GABAergic_Neurons	MAGMA	-0.011576	0.668265	Top Quantile
Low density lipoprotein	Hypothalamic_Glutamatergic_Neurons	MAGMA	-1.40728	0.903536	Linear
Low density lipoprotein	Hypothalamic_Glutamatergic_Neurons	MAGMA	-0.034248	0.553845	Top Quantile
Low density lipoprotein	interneurons	MAGMA	-0.571502	0.709176	Linear
Low density lipoprotein	interneurons	MAGMA	0.0084173	0.38838	Top Quantile
Low density lipoprotein	Medium_Spiny_Neuron	MAGMA	0.609527	0.278624	Linear
Low density lipoprotein	Medium_Spiny_Neuron	MAGMA	0.0025198	0.46918	Top Quantile
Low density lipoprotein	microglia	MAGMA	3.74047	0.00231108	Linear
Low density lipoprotein	microglia	MAGMA	0.079699	0.0048712	Top Quantile
Low density lipoprotein	Neural_Progenitors	MAGMA	0.537371	0.302021	Linear
Low density lipoprotein	Neural_Progenitors	MAGMA	-0.023754	0.60499	Top Quantile
Low density lipoprotein	Neuroblasts	MAGMA	0.0979022	0.462078	Linear
Low density lipoprotein	Neuroblasts	MAGMA	0.023249	0.2022	Top Quantile
Low density lipoprotein	Oligodendrocyte_Precursor	MAGMA	0.785875	0.226067	Linear
Low density lipoprotein	Oligodendrocyte_Precursor	MAGMA	0.033485	0.12956	Top Quantile
Low density lipoprotein	Oligodendrocytes	MAGMA	0.685606	0.255117	Linear
Low density lipoprotein	Oligodendrocytes	MAGMA	0.0047216	0.43355	Top Quantile
Low density lipoprotein	Oxytocin_and_Vasopressin_Expressing_Neurons	MAGMA	-0.559504	0.705266	Linear
Low density lipoprotein	Oxytocin_and_Vasopressin_Expressing_Neurons	MAGMA	0.02285	0.22104	Top Quantile
Low density lipoprotein	pyramidal_CA1	MAGMA	-0.712118	0.752781	Linear
Low density lipoprotein	pyramidal_CA1	MAGMA	-0.032756	0.564975	Top Quantile
Low density lipoprotein	pyramidal_SS	MAGMA	-0.32797	0.624782	Linear
Low density lipoprotein	pyramidal_SS	MAGMA	-0.027126	0.588955	Top Quantile
Low density lipoprotein	Radial_glia_like_cells	MAGMA	2.04891	0.0353692	Linear
Low density lipoprotein	Radial_glia_like_cells	MAGMA	0.011439	0.34675	Top Quantile
Low density lipoprotein	Serotonergic_Neuron	MAGMA	-0.965165	0.820161	Linear
Low density lipoprotein	Serotonergic_Neuron	MAGMA	-0.014949	0.65747	Top Quantile
Low density lipoprotein	Striatal_Interneuron	MAGMA	-0.910971	0.80697	Linear
Low density lipoprotein	Striatal_Interneuron	MAGMA	-0.041584	0.55069	Top Quantile
Low density lipoprotein	Vascular_Leptomeningeal_Cells	MAGMA	1.36574	0.102588	Linear
Low density lipoprotein	Vascular_Leptomeningeal_Cells	MAGMA	0.029428	0.17907	Top Quantile
Low density lipoprotein	Adipose_Subcutaneous	LDSC	-2.68596	0.987519	Linear
Low density lipoprotein	Adipose_Subcutaneous	LDSC	-1.32805e-08	0.523429	Top Quantile
Low density lipoprotein	Adipose_Visceral_Omentum	LDSC	-1.89036	0.954358	Linear
Low density lipoprotein	Adipose_Visceral_Omentum	LDSC	-1.54158e-09	0.720831	Top Quantile
Low density lipoprotein	Adrenal_Gland	LDSC	0.0907226	0.46485	Linear
Low density lipoprotein	Adrenal_Gland	LDSC	1.81689e-08	0.0827328	Top Quantile
Low density lipoprotein	Artery_Aorta	LDSC	-1.59522	0.927437	Linear
Low density lipoprotein	Artery_Aorta	LDSC	-1.27767e-09	0.715502	Top Quantile
Low density lipoprotein	Artery_Coronary	LDSC	-2.40068	0.980073	Linear
Low density lipoprotein	Artery_Coronary	LDSC	-1.32592e-08	0.51259	Top Quantile
[truncated: 558 more rows]

## Sheet: Table E
Table E. Association between pathway enrichment P-value for each software and six diseases and expert opinion of tissue and cell type relevance
Trait	Software	Test.model	Data.Source	Beta_Expert1	SE_Expert1	P-value_Expert1	Beta_Expert2	SE_Expert2	P-value_Expert2	F.statistic	DF	Full_model_P-value
AD	LDSC	Linear	Cell	0.0360601	0.355431	0.920152	0.594736	0.436462	0.187435	0.94214	21	0.405659
AD	MAGMA	Linear	Cell	0.501475	0.542297	0.365614	1.21909	0.665931	0.0813805	1.84432	21	0.182845
AD	PRSet	Linear	Cell	0.610627	0.318073	0.0685754	1.22259	0.390588	0.00505885	5.79435	21	0.00991058
AD	LDSC	Top Quantile	Cell	-0.32495	0.528021	1	1.03676	0.6484	0.124768	1.72328	21	0.202776
AD	MAGMA	Top Quantile	Cell	-0.32001	0.557425	1	0.637518	0.684507	0.362255	0.729595	21	0.493929
AD	PRSet	Top Quantile	Cell	-0.267444	0.363402	1	0.962438	0.446251	0.04277	3.01773	21	0.0704689
AD	LDSC	Linear	Tissue	0.952517	0.481995	0.0544231	1.41088	0.283835	1.06181e-05	12.7676	44	4.24094e-05
AD	MAGMA	Linear	Tissue	0.350269	0.474304	0.464137	-0.193001	0.279306	1	0.654673	44	0.524599
AD	PRSet	Linear	Tissue	1.11463	0.484922	0.0263383	-1.1086	0.285558	1	12.7446	44	4.30295e-05
AD	LDSC	Top Quantile	Tissue	0.642198	0.501407	0.206977	0.447849	0.295266	0.136479	1.62274	44	0.208946
AD	MAGMA	Top Quantile	Tissue	0.768404	0.509549	0.1387	0.187358	0.300061	0.535589	1.18243	44	0.316083
AD	PRSet	Top Quantile	Tissue	1.47783	0.48361	0.00380604	-0.846231	0.284786	1	11.6319	44	8.80563e-05
Alcohol	LDSC	Linear	Cell	-0.0990691	0.419342	1				0.0558136	22	0.815425
Alcohol	MAGMA	Linear	Cell	-0.591537	0.414573	1				2.03592	22	0.16766
Alcohol	PRSet	Linear	Cell	-0.0468381	0.4325	1				0.0117281	22	0.914742
Alcohol	LDSC	Top Quantile	Cell	-1.01001	0.469825	1				4.62142	22	0.0428299
Alcohol	MAGMA	Top Quantile	Cell	-0.631835	0.39843	1				2.5148	22	0.127052
Alcohol	PRSet	Top Quantile	Cell	0.37583	0.357215	0.304168				1.10694	22	0.304168
Alcohol	LDSC	Linear	Tissue	0.900992	0.257038	0.00106202	1.8031	0.374425	1.7681e-05	13.9153	44	2.07562e-05
Alcohol	MAGMA	Linear	Tissue	0.583661	0.283077	0.0451595	1.17009	0.412356	0.00685007	4.82665	44	0.0127302
Alcohol	PRSet	Linear	Tissue	0.484221	0.314699	0.131044	0.283461	0.45842	0.539538	1.19691	44	0.311771
Alcohol	LDSC	Top Quantile	Tissue	0.413382	0.245315	0.0990492	1.40839	0.357348	0.000286492	7.90263	44	0.00116867
Alcohol	MAGMA	Top Quantile	Tissue	0.523234	0.295267	0.0833069	1.15941	0.430112	0.00991511	4.13961	44	0.0225278
Alcohol	PRSet	Top Quantile	Tissue	0.377954	0.310401	0.229855	1.26602	0.452159	0.00756319	3.99665	44	0.0254165
BMI	LDSC	Linear	Cell	0.666105	0.318588	0.0483127				4.37146	22	0.0483127
BMI	MAGMA	Linear	Cell	0.974974	0.51631	0.0722367				3.56587	22	0.0722367
BMI	PRSet	Linear	Cell	1.33728	0.490457	0.0123197				7.43432	22	0.0123197
BMI	LDSC	Top Quantile	Cell	0.300325	0.436872	0.498988				0.472578	22	0.498988
BMI	MAGMA	Top Quantile	Cell	0.693117	0.465491	0.150684				2.21712	22	0.150684
BMI	PRSet	Top Quantile	Cell	0.840057	0.362541	0.0301931				5.36911	22	0.0301931
BMI	LDSC	Linear	Tissue	1.173	0.319393	0.000647241	1.5034	0.332211	4.53994e-05	13.6527	44	2.43925e-05
BMI	MAGMA	Linear	Tissue	0.680817	0.269271	0.0151219	1.00411	0.280077	0.000839524	7.83081	44	0.00123216
BMI	PRSet	Linear	Tissue	-0.0890799	0.30749	1	-0.204485	0.31983	1	0.213133	44	0.808878
BMI	LDSC	Top Quantile	Tissue	0.904154	0.279535	0.00231467	1.67328	0.290753	7.72288e-07	18.2496	44	1.69252e-06
BMI	MAGMA	Top Quantile	Tissue	0.844623	0.2683	0.00294942	1.56606	0.279067	1.25146e-06	17.3415	44	2.79634e-06
BMI	PRSet	Top Quantile	Tissue	0.882917	0.319709	0.0083591	0.805059	0.332539	0.0196732	5.39778	44	0.00800866
CAD	LDSC	Linear	Tissue	0.576375	0.31182	0.071269	0.607814	0.44277	0.176785	2.11278	44	0.133003
CAD	MAGMA	Linear	Tissue	0.580705	0.313866	0.0710115	0.406343	0.445674	0.366869	1.79952	44	0.177337
CAD	PRSet	Linear	Tissue	0.763607	0.293208	0.0125074	1.0742	0.416342	0.0132922	5.27115	44	0.00886798
CAD	LDSC	Top Quantile	Tissue	0.363132	0.313455	0.252916	0.802173	0.445091	0.078356	1.86195	44	0.167405
CAD	MAGMA	Top Quantile	Tissue	0.504531	0.310255	0.111053	0.806173	0.440547	0.0740392	2.35674	44	0.106581
CAD	PRSet	Top Quantile	Tissue	0.739233	0.266643	0.00812855	0.820045	0.378621	0.0357817	4.90906	44	0.0118996
LDL	LDSC	Linear	Tissue	0.61923	0.326553	0.0645038	0.222166	0.514849	0.6682	1.89637	44	0.16218
LDL	MAGMA	Linear	Tissue	-0.261901	0.333505	1	0.337966	0.525808	0.523719	0.910628	44	0.409718
LDL	PRSet	Linear	Tissue	-0.221902	0.338685	1	-0.167807	0.533976	1	0.215096	44	0.807307
LDL	LDSC	Top Quantile	Tissue	0.592778	0.321721	0.0721437	-0.209971	0.507231	1	2.61958	44	0.0841634
LDL	MAGMA	Top Quantile	Tissue	0.629637	0.302353	0.0431471	1.60154	0.476695	0.00162046	5.87477	44	0.00547837
LDL	PRSet	Top Quantile	Tissue	-0.217949	0.334461	1	-0.310098	0.527317	1	0.268998	44	0.765392
SCZ	LDSC	Linear	Cell	0.0748972	0.343454	0.829479	0.756172	0.328405	0.0316322	3.69381	21	0.0422131
SCZ	MAGMA	Linear	Cell	0.155971	0.528484	0.770794	1.40177	0.505328	0.0113731	5.29168	21	0.0137718
SCZ	PRSet	Linear	Cell	1.06278	0.467839	0.033741	1.68411	0.44734	0.00113867	7.08698	21	0.00444611
SCZ	LDSC	Top Quantile	Cell	0.146507	0.469172	0.757918	0.299707	0.448614	0.511363	0.229046	21	0.797253
SCZ	MAGMA	Top Quantile	Cell	-0.314938	0.564657	1	1.04976	0.539915	0.0653749	4.19036	21	0.0294203
SCZ	PRSet	Top Quantile	Cell	1.42132	0.440612	0.00405329	1.87046	0.421306	0.000227082	10.1104	21	0.000840587
SCZ	LDSC	Linear	Tissue	0.344519	0.389633	0.381387	1.92174	0.243058	5.4969e-10	31.4476	44	3.30276e-09
SCZ	MAGMA	Linear	Tissue	-0.262328	0.296088	1	1.35635	0.184703	3.5988e-09	29.6363	44	7.05165e-09
SCZ	PRSet	Linear	Tissue	0.224286	0.486884	0.647314	0.843182	0.303724	0.00804875	3.85555	44	0.0286495
SCZ	LDSC	Top Quantile	Tissue	0.860373	0.509608	0.0984298	1.16202	0.317899	0.000681483	7.19802	44	0.00197481
SCZ	MAGMA	Top Quantile	Tissue	-0.198356	0.344601	1	1.38541	0.214966	7.4791e-08	22.4308	44	1.92416e-07
SCZ	PRSet	Top Quantile	Tissue	-0.334866	0.487964	1	0.672714	0.304397	0.0323542	3.07281	44	0.0563423

## Sheet: Table F
Table F. Stratification of inflammatory bowel disease and Bipolar Disorder subtypes.
Trait	Software	R2	Fold (for IBD) or test Cohort used (For Bipolar Disorder)	GTF.Type	N pathways included in classification	Bipolar disorder Validation Cohort N	Bipolar disorder TrainingN
IBD	lassosum	0.0138034	1	NA	NA
IBD	lassosum	0.00071522	2	NA	NA
IBD	lassosum	0.00371302	3	NA	NA
IBD	lassosum	0.000386724	4	NA	NA
IBD	lassosum	0.00183975	5	NA	NA
IBD	PRSet	0.00927419	1	Normal	181
IBD	PRSet	0.000174058	1	5Mbp shift	167
IBD	PRSet	0.000327896	2	Normal	185
IBD	PRSet	0.00411338	2	5Mbp shift	165
IBD	PRSet	0.00972876	3	Normal	188
IBD	PRSet	0.00217614	3	5Mbp shift	148
IBD	PRSet	0.00407484	4	Normal	193
IBD	PRSet	0.00333928	4	5Mbp shift	172
IBD	PRSet	0.0150773	5	Normal	183
IBD	PRSet	0.000323027	5	5Mbp shift	195
IBD	PRSice	0.0013188	1	NA	NA
IBD	PRSice	0.00289759	2	NA	NA
IBD	PRSice	8.34839e-06	3	NA	NA
IBD	PRSice	0.00108879	4	NA	NA
IBD	PRSice	0.000207496	5	NA	NA
BipolarDisorder	lassosum	0.00115659	bdtrs	NA	NA	218	14304
BipolarDisorder	lassosum	2.67976e-05	dutch	NA	NA	736	13786
BipolarDisorder	lassosum	1.82471e-05	fat2	NA	NA	700	13822
BipolarDisorder	lassosum	0.000621508	fran	NA	NA	441	14081
BipolarDisorder	lassosum	0.00032198	gawli	NA	NA	181	14341
BipolarDisorder	lassosum	0.00810441	germ1	NA	NA	206	14316
BipolarDisorder	lassosum	0.00793634	graza	NA	NA	125	14397
BipolarDisorder	lassosum	0.00154638	greek	NA	NA	186	14336
BipolarDisorder	lassosum	0.020393	icuk	NA	NA	2337	12185
BipolarDisorder	lassosum	0.00731573	may1	NA	NA	918	13604
BipolarDisorder	lassosum	0.010122	neuc1	NA	NA	189	14333
BipolarDisorder	lassosum	0.107811	norgs	NA	NA	73	14449
BipolarDisorder	lassosum	0.0762526	noroe	NA	NA	202	14320
BipolarDisorder	lassosum	0.0117552	swa2	NA	NA	620	13902
BipolarDisorder	lassosum	0.00836629	top7	NA	NA	345	14177
BipolarDisorder	lassosum	0.0129532	top8	NA	NA	126	14396
BipolarDisorder	lassosum	0.000265005	ucl2	NA	NA	722	13800
BipolarDisorder	lassosum	0.0161318	ukwa1	NA	NA	2298	12224
BipolarDisorder	lassosum	0.00731718	ume4	NA	NA	433	14089
BipolarDisorder	lassosum	0.00104623	usaw4	NA	NA	2171	12351
BipolarDisorder	lassosum	0.00179632	wtcc	NA	NA	1275	13247
BipolarDisorder	PRSet	0.0407892	bdtrs	Normal	241	218	14304
BipolarDisorder	PRSet	0.0549636	bdtrs	5Mbp shift	221	218	14304
BipolarDisorder	PRSet	0.0145505	dutch	Normal	245	736	13786
BipolarDisorder	PRSet	0.00111543	dutch	5Mbp shift	207	736	13786
BipolarDisorder	PRSet	0.0332558	fat2	Normal	243	700	13822
BipolarDisorder	PRSet	0.0025052	fat2	5Mbp shift	206	700	13822
BipolarDisorder	PRSet	0.0046549	fran	Normal	248	441	14081
BipolarDisorder	PRSet	0.0217311	fran	5Mbp shift	215	441	14081
BipolarDisorder	PRSet	0.0390869	gawli	Normal	248	181	14341
BipolarDisorder	PRSet	0.0295497	gawli	5Mbp shift	212	181	14341
BipolarDisorder	PRSet	0.0374044	germ1	Normal	254	206	14316
BipolarDisorder	PRSet	0.0213457	germ1	5Mbp shift	213	206	14316
BipolarDisorder	PRSet	0.0129301	graza	Normal	249	125	14397
BipolarDisorder	PRSet	0.0532467	graza	5Mbp shift	209	125	14397
BipolarDisorder	PRSet	0.0111502	greek	Normal	244	186	14336
BipolarDisorder	PRSet	0.01411	greek	5Mbp shift	209	186	14336
BipolarDisorder	PRSet	0.0519275	icuk	Normal	206	2337	12185
BipolarDisorder	PRSet	0.0445261	icuk	5Mbp shift	182	2337	12185
BipolarDisorder	PRSet	0.0363069	may1	Normal	234	918	13604
BipolarDisorder	PRSet	0.0522754	may1	5Mbp shift	200	918	13604
BipolarDisorder	PRSet	0.0106314	neuc1	Normal	242	189	14333
BipolarDisorder	PRSet	0.00208151	neuc1	5Mbp shift	204	189	14333
BipolarDisorder	PRSet	0.0568151	norgs	Normal	244	73	14449
BipolarDisorder	PRSet	0.126823	norgs	5Mbp shift	208	73	14449
BipolarDisorder	PRSet	0.104201	noroe	Normal	237	202	14320
BipolarDisorder	PRSet	0.0530134	noroe	5Mbp shift	206	202	14320
BipolarDisorder	PRSet	0.0318775	swa2	Normal	247	620	13902
BipolarDisorder	PRSet	0.0240329	swa2	5Mbp shift	203	620	13902
BipolarDisorder	PRSet	0.0501	top7	Normal	239	345	14177
BipolarDisorder	PRSet	0.0202744	top7	5Mbp shift	216	345	14177
BipolarDisorder	PRSet	0.02355	top8	Normal	245	126	14396
BipolarDisorder	PRSet	0.0359727	top8	5Mbp shift	207	126	14396
BipolarDisorder	PRSet	0.0121676	ucl2	Normal	241	722	13800
BipolarDisorder	PRSet	0.0139717	ucl2	5Mbp shift	206	722	13800
BipolarDisorder	PRSet	0.0296379	ukwa1	Normal	238	2298	12224
BipolarDisorder	PRSet	0.0229385	ukwa1	5Mbp shift	204	2298	12224
BipolarDisorder	PRSet	0.0582322	ume4	Normal	251	433	14089
BipolarDisorder	PRSet	0.0359805	ume4	5Mbp shift	216	433	14089
BipolarDisorder	PRSet	0.0161164	usaw4	Normal	245	2171	12351
BipolarDisorder	PRSet	0.0137919	usaw4	5Mbp shift	205	2171	12351
BipolarDisorder	PRSet	0.0197327	wtcc	Normal	250	1275	13247
BipolarDisorder	PRSet	0.0278388	wtcc	5Mbp shift	207	1275	13247
BipolarDisorder	PRSice	0.00564197	bdtrs	NA	NA	218	14304
BipolarDisorder	PRSice	0.00106656	dutch	NA	NA	736	13786
BipolarDisorder	PRSice	0.000266735	fat2	NA	NA	700	13822
BipolarDisorder	PRSice	0.00331206	fran	NA	NA	441	14081
BipolarDisorder	PRSice	0.000309285	gawli	NA	NA	181	14341
BipolarDisorder	PRSice	0.0146213	germ1	NA	NA	206	14316
BipolarDisorder	PRSice	0.00227754	graza	NA	NA	125	14397
BipolarDisorder	PRSice	0.00228525	greek	NA	NA	186	14336
BipolarDisorder	PRSice	0.00824482	icuk	NA	NA	2337	12185
BipolarDisorder	PRSice	0.00334281	may1	NA	NA	918	13604
BipolarDisorder	PRSice	0.00345295	neuc1	NA	NA	189	14333
BipolarDisorder	PRSice	0.157105	norgs	NA	NA	73	14449
BipolarDisorder	PRSice	0.0830981	noroe	NA	NA	202	14320
BipolarDisorder	PRSice	0.00290336	swa2	NA	NA	620	13902
BipolarDisorder	PRSice	0.00380847	top7	NA	NA	345	14177
BipolarDisorder	PRSice	0.0258451	top8	NA	NA	126	14396
BipolarDisorder	PRSice	5.80833e-07	ucl2	NA	NA	722	13800
BipolarDisorder	PRSice	0.0161172	ukwa1	NA	NA	2298	12224
BipolarDisorder	PRSice	0.0105426	ume4	NA	NA	433	14089
BipolarDisorder	PRSice	0.000387621	usaw4	NA	NA	2171	12351
BipolarDisorder	PRSice	0.00142259	wtcc	NA	NA	1275	13247

## Sheet: Table G
Table G. Stratification of “pseudo subtypes” of paired major diseases
Trait1	Trait2	Software	R2	Fold	GTF Type	Number Pathways
CAD	Height	lassosum	0.115817	1	NA	NA
CAD	Height	lassosum	0.115483	2	NA	NA
CAD	Height	lassosum	0.110061	3	NA	NA
CAD	Height	lassosum	0.126414	4	NA	NA
CAD	Height	lassosum	0.11814	5	NA	NA
CAD	LDL	lassosum	0.0268216	1	NA	NA
CAD	LDL	lassosum	0.0343888	2	NA	NA
CAD	LDL	lassosum	0.0311694	3	NA	NA
CAD	LDL	lassosum	0.0337745	4	NA	NA
CAD	LDL	lassosum	0.0225259	5	NA	NA
CAD	Obesity	lassosum	0.00261344	1	NA	NA
CAD	Obesity	lassosum	0.00348969	2	NA	NA
CAD	Obesity	lassosum	0.00223019	3	NA	NA
CAD	Obesity	lassosum	0.00446058	4	NA	NA
CAD	Obesity	lassosum	0.00300214	5	NA	NA
CAD	T2D	lassosum	0.00338557	1	NA	NA
CAD	T2D	lassosum	0.00372808	2	NA	NA
CAD	T2D	lassosum	0.00284699	3	NA	NA
CAD	T2D	lassosum	0.00510862	4	NA	NA
CAD	T2D	lassosum	0.00371305	5	NA	NA
CAD	Height	PRSet	0.116471	1	Normal	502
CAD	Height	PRSet	0.11558	2	Normal	572
CAD	Height	PRSet	0.104743	3	Normal	492
CAD	Height	PRSet	0.114641	4	Normal	400
CAD	Height	PRSet	0.113455	5	Normal	546
CAD	LDL	PRSet	0.0480063	1	Normal	260
CAD	LDL	PRSet	0.0579443	2	Normal	293
CAD	LDL	PRSet	0.0533715	3	Normal	241
CAD	LDL	PRSet	0.047245	4	Normal	236
CAD	LDL	PRSet	0.0442802	5	Normal	218
CAD	Obesity	PRSet	0.0115087	1	Normal	297
CAD	Obesity	PRSet	0.0141273	2	Normal	226
CAD	Obesity	PRSet	0.0108479	3	Normal	208
CAD	Obesity	PRSet	0.0100812	4	Normal	148
CAD	Obesity	PRSet	0.0096584	5	Normal	184
CAD	T2D	PRSet	0.0395639	1	Normal	301
CAD	T2D	PRSet	0.0506818	2	Normal	310
CAD	T2D	PRSet	0.0352991	3	Normal	228
CAD	T2D	PRSet	0.0381993	4	Normal	227
CAD	T2D	PRSet	0.0301442	5	Normal	218
CAD	Height	PRSet-shift	0.0660471	1	5 Mbp shift	186
CAD	Height	PRSet-shift	0.0703318	2	5 Mbp shift	185
CAD	Height	PRSet-shift	0.0673356	3	5 Mbp shift	205
CAD	Height	PRSet-shift	0.0650249	4	5 Mbp shift	175
CAD	Height	PRSet-shift	0.0649412	5	5 Mbp shift	163
CAD	LDL	PRSet-shift	0.026862	1	5 Mbp shift	110
CAD	LDL	PRSet-shift	0.0260125	2	5 Mbp shift	124
CAD	LDL	PRSet-shift	0.0294544	3	5 Mbp shift	111
CAD	LDL	PRSet-shift	0.0243063	4	5 Mbp shift	101
CAD	LDL	PRSet-shift	0.0211273	5	5 Mbp shift	108
CAD	Obesity	PRSet-shift	0.00529163	1	5 Mbp shift	154
CAD	Obesity	PRSet-shift	0.00636054	2	5 Mbp shift	132
CAD	Obesity	PRSet-shift	0.00648625	3	5 Mbp shift	110
CAD	Obesity	PRSet-shift	0.00536872	4	5 Mbp shift	131
CAD	Obesity	PRSet-shift	0.00570852	5	5 Mbp shift	131
CAD	T2D	PRSet-shift	0.00991851	1	5 Mbp shift	137
CAD	T2D	PRSet-shift	0.0152738	2	5 Mbp shift	148
CAD	T2D	PRSet-shift	0.0115002	3	5 Mbp shift	159
CAD	T2D	PRSet-shift	0.0138078	4	5 Mbp shift	146
CAD	T2D	PRSet-shift	0.00651363	5	5 Mbp shift	119
CAD	Height	PRSice	0.100556	1	NA	NA
CAD	Height	PRSice	0.0956161	2	NA	NA
CAD	Height	PRSice	0.0963293	3	NA	NA
CAD	Height	PRSice	0.103836	4	NA	NA
CAD	Height	PRSice	0.109068	5	NA	NA
CAD	LDL	PRSice	0.0200775	1	NA	NA
CAD	LDL	PRSice	0.0265611	2	NA	NA
CAD	LDL	PRSice	0.0252959	3	NA	NA
CAD	LDL	PRSice	0.0280375	4	NA	NA
CAD	LDL	PRSice	0.018073	5	NA	NA
CAD	Obesity	PRSice	0.00190665	1	NA	NA
CAD	Obesity	PRSice	0.00170559	2	NA	NA
CAD	Obesity	PRSice	0.00195698	3	NA	NA
CAD	Obesity	PRSice	0.00281431	4	NA	NA
CAD	Obesity	PRSice	0.00232392	5	NA	NA
CAD	T2D	PRSice	0.000477409	1	NA	NA
CAD	T2D	PRSice	0.00148689	2	NA	NA
CAD	T2D	PRSice	0.000312987	3	NA	NA
CAD	T2D	PRSice	0.000789931	4	NA	NA
CAD	T2D	PRSice	0.000388537	5	NA	NA
Height	LDL	lassosum	0.0924649	1	NA	NA
Height	LDL	lassosum	0.093191	2	NA	NA
Height	LDL	lassosum	0.0994698	3	NA	NA
Height	LDL	lassosum	0.0890692	4	NA	NA
Height	LDL	lassosum	0.0981172	5	NA	NA
Height	Obesity	lassosum	0.0504841	1	NA	NA
Height	Obesity	lassosum	0.0545873	2	NA	NA
Height	Obesity	lassosum	0.0499593	3	NA	NA
Height	Obesity	lassosum	0.0533416	4	NA	NA
Height	Obesity	lassosum	0.053589	5	NA	NA
Height	T2D	lassosum	0.155159	1	NA	NA
Height	T2D	lassosum	0.148112	2	NA	NA
Height	T2D	lassosum	0.138976	3	NA	NA
Height	T2D	lassosum	0.144249	4	NA	NA
Height	T2D	lassosum	0.12835	5	NA	NA
Height	LDL	PRSet	0.151646	1	Normal	596
Height	LDL	PRSet	0.163562	2	Normal	592
Height	LDL	PRSet	0.170914	3	Normal	548
Height	LDL	PRSet	0.157619	4	Normal	525
Height	LDL	PRSet	0.153765	5	Normal	627
Height	Obesity	PRSet	0.0753467	1	Normal	745
Height	Obesity	PRSet	0.0714641	2	Normal	662
Height	Obesity	PRSet	0.066384	3	Normal	752
Height	Obesity	PRSet	0.0671041	4	Normal	686
Height	Obesity	PRSet	0.0696244	5	Normal	636
Height	T2D	PRSet	0.144702	1	Normal	667
Height	T2D	PRSet	0.138824	2	Normal	593
Height	T2D	PRSet	0.130199	3	Normal	542
Height	T2D	PRSet	0.128226	4	Normal	486
Height	T2D	PRSet	0.122713	5	Normal	488
Height	LDL	PRSet-shift	0.0861533	1	5 Mbp shift	195
Height	LDL	PRSet-shift	0.0902772	2	5 Mbp shift	205
Height	LDL	PRSet-shift	0.085854	3	5 Mbp shift	190
Height	LDL	PRSet-shift	0.0835395	4	5 Mbp shift	169
Height	LDL	PRSet-shift	0.0730195	5	5 Mbp shift	170
Height	Obesity	PRSet-shift	0.0472504	1	5 Mbp shift	280
Height	Obesity	PRSet-shift	0.0403352	2	5 Mbp shift	267
Height	Obesity	PRSet-shift	0.0360094	3	5 Mbp shift	281
Height	Obesity	PRSet-shift	0.0388555	4	5 Mbp shift	211
Height	Obesity	PRSet-shift	0.0368115	5	5 Mbp shift	225
Height	T2D	PRSet-shift	0.071134	1	5 Mbp shift	150
Height	T2D	PRSet-shift	0.0666177	2	5 Mbp shift	176
Height	T2D	PRSet-shift	0.0716043	3	5 Mbp shift	193
Height	T2D	PRSet-shift	0.0743243	4	5 Mbp shift	170
Height	T2D	PRSet-shift	0.0588139	5	5 Mbp shift	145
Height	LDL	PRSice	0.0813631	1	NA	NA
Height	LDL	PRSice	0.0877078	2	NA	NA
Height	LDL	PRSice	0.0852413	3	NA	NA
Height	LDL	PRSice	0.0801491	4	NA	NA
Height	LDL	PRSice	0.0908846	5	NA	NA
Height	Obesity	PRSice	0.0444719	1	NA	NA
Height	Obesity	PRSice	0.0461638	2	NA	NA
Height	Obesity	PRSice	0.0460024	3	NA	NA
Height	Obesity	PRSice	0.0433034	4	NA	NA
Height	Obesity	PRSice	0.0451281	5	NA	NA
Height	T2D	PRSice	0.131984	1	NA	NA
Height	T2D	PRSice	0.128855	2	NA	NA
Height	T2D	PRSice	0.119009	3	NA	NA
Height	T2D	PRSice	0.125888	4	NA	NA
Height	T2D	PRSice	0.111831	5	NA	NA
LDL	Obesity	lassosum	0.0159532	1	NA	NA
LDL	Obesity	lassosum	0.021852	2	NA	NA
LDL	Obesity	lassosum	0.0221658	3	NA	NA
LDL	Obesity	lassosum	0.0174408	4	NA	NA
LDL	Obesity	lassosum	0.0192971	5	NA	NA
LDL	T2D	lassosum	0.0581512	1	NA	NA
LDL	T2D	lassosum	0.0614114	2	NA	NA
LDL	T2D	lassosum	0.0602843	3	NA	NA
LDL	T2D	lassosum	0.0583312	4	NA	NA
LDL	T2D	lassosum	0.0633952	5	NA	NA
LDL	Obesity	PRSet	0.0561948	1	Normal	312
LDL	Obesity	PRSet	0.0605961	2	Normal	298
LDL	Obesity	PRSet	0.0680223	3	Normal	255
LDL	Obesity	PRSet	0.0673192	4	Normal	298
LDL	Obesity	PRSet	0.0655971	5	Normal	264
LDL	T2D	PRSet	0.0775837	1	Normal	278
LDL	T2D	PRSet	0.10172	2	Normal	313
LDL	T2D	PRSet	0.0910002	3	Normal	237
LDL	T2D	PRSet	0.0952535	4	Normal	267
LDL	T2D	PRSet	0.0927565	5	Normal	289
LDL	Obesity	PRSet-shift	0.0367382	1	5 Mbp shift	122
LDL	Obesity	PRSet-shift	0.0414959	2	5 Mbp shift	133
LDL	Obesity	PRSet-shift	0.0361785	3	5 Mbp shift	131
LDL	Obesity	PRSet-shift	0.0387606	4	5 Mbp shift	124
LDL	Obesity	PRSet-shift	0.0346593	5	5 Mbp shift	126
LDL	T2D	PRSet-shift	0.0436731	1	5 Mbp shift	104
LDL	T2D	PRSet-shift	0.0450859	2	5 Mbp shift	101
LDL	T2D	PRSet-shift	0.0502233	3	5 Mbp shift	116
LDL	T2D	PRSet-shift	0.0470885	4	5 Mbp shift	122
LDL	T2D	PRSet-shift	0.0412305	5	5 Mbp shift	105
LDL	Obesity	PRSice	0.011115	1	NA	NA
LDL	Obesity	PRSice	0.0146551	2	NA	NA
LDL	Obesity	PRSice	0.0172182	3	NA	NA
LDL	Obesity	PRSice	0.0131457	4	NA	NA
LDL	Obesity	PRSice	0.0155948	5	NA	NA
LDL	T2D	PRSice	0.0494036	1	NA	NA
LDL	T2D	PRSice	0.0480873	2	NA	NA
LDL	T2D	PRSice	0.0494579	3	NA	NA
LDL	T2D	PRSice	0.0500421	4	NA	NA
LDL	T2D	PRSice	0.0530629	5	NA	NA
Obesity	T2D	lassosum	0.00164183	1	NA	NA
Obesity	T2D	lassosum	0.000949047	2	NA	NA
Obesity	T2D	lassosum	0.0020823	3	NA	NA
Obesity	T2D	lassosum	0.00164348	4	NA	NA
Obesity	T2D	lassosum	0.00199086	5	NA	NA
Obesity	T2D	PRSet	0.00937217	1	Normal	174
Obesity	T2D	PRSet	0.00940992	2	Normal	176
Obesity	T2D	PRSet	0.00735352	3	Normal	116
Obesity	T2D	PRSet	0.00549668	4	Normal	169
Obesity	T2D	PRSet	0.00821478	5	Normal	115
Obesity	T2D	PRSet-shift	0.0043685	1	5 Mbp shift	182
Obesity	T2D	PRSet-shift	0.00299859	2	5 Mbp shift	145
Obesity	T2D	PRSet-shift	0.00358974	3	5 Mbp shift	108
Obesity	T2D	PRSet-shift	0.00405453	4	5 Mbp shift	109
Obesity	T2D	PRSet-shift	0.00144241	5	5 Mbp shift	106
Obesity	T2D	PRSice	0.00193938	1	NA	NA
Obesity	T2D	PRSice	0.000434542	2	NA	NA
Obesity	T2D	PRSice	0.00151969	3	NA	NA
Obesity	T2D	PRSice	0.00146449	4	NA	NA
Obesity	T2D	PRSice	0.00121158	5	NA	NA

## Sheet: Table H
Table H. Stratification of comorbid subtypes.
Base	Target phenotypes	Software	R2	Fold	GTF Type
CAD	CAD with/wo HC	lassosum	0.000560577	1
CAD	CAD with/wo HC	lassosum	0.0017306	2
CAD	CAD with/wo HC	lassosum	3.76474e-05	3
CAD	CAD with/wo HC	lassosum	0.00162849	4
CAD	CAD with/wo HC	lassosum	0.000661985	5
CAD	CAD with/wo Obesity	lassosum	7.72063e-06	1
CAD	CAD with/wo Obesity	lassosum	0.00114951	2
CAD	CAD with/wo Obesity	lassosum	0.000608372	3					Sample	Software	R2	Fold	GTF.Type	TraitA	TraitB	Genome	Num.SNP	Composite_Trait
CAD	CAD with/wo Obesity	lassosum	0.00131175	4
CAD	CAD with/wo Obesity	lassosum	0.00112587	5
CAD	CAD with/wo T2D	lassosum	0.000413567	1
CAD	CAD with/wo T2D	lassosum	0.0012072	2
CAD	CAD with/wo T2D	lassosum	0.00113649	3
CAD	CAD with/wo T2D	lassosum	4.50594e-05	4
CAD	CAD with/wo T2D	lassosum	0.000412703	5
HC	HC with/wo CAD	lassosum	2.37935e-08	1
HC	HC with/wo CAD	lassosum	0.000169518	2
HC	HC with/wo CAD	lassosum	8.18232e-05	3
HC	HC with/wo CAD	lassosum	1.11406e-06	4
HC	HC with/wo CAD	lassosum	0.000335054	5
HC	HC with/wo Obesity	lassosum	1.91353e-06	1
HC	HC with/wo Obesity	lassosum	0.000870508	2
HC	HC with/wo Obesity	lassosum	0.00186777	3
HC	HC with/wo Obesity	lassosum	0.000425411	4
HC	HC with/wo Obesity	lassosum	0.000777943	5
HC	HC with/wo T2D	lassosum	0.00126714	1
HC	HC with/wo T2D	lassosum	0.00168746	2
HC	HC with/wo T2D	lassosum	0.000326342	3
HC	HC with/wo T2D	lassosum	0.00031322	4
HC	HC with/wo T2D	lassosum	0.000203293	5				Showing 1 to 20 of 20 entries, 12 total columns
Obesity	Obesity with/wo CAD	lassosum	1.49823e-06	1
Obesity	Obesity with/wo CAD	lassosum	0.000231244	2
Obesity	Obesity with/wo CAD	lassosum	0.00039545	3
Obesity	Obesity with/wo CAD	lassosum	5.75403e-05	4
Obesity	Obesity with/wo CAD	lassosum	2.26966e-05	5
Obesity	Obesity with/wo HC	lassosum	8.47083e-05	1
Obesity	Obesity with/wo HC	lassosum	0.00107183	2
Obesity	Obesity with/wo HC	lassosum	0.000392418	3
Obesity	Obesity with/wo HC	lassosum	0.00113898	4
Obesity	Obesity with/wo HC	lassosum	0.00116525	5
Obesity	Obesity with/wo T2D	lassosum	0.000348355	1
Obesity	Obesity with/wo T2D	lassosum	0.000991036	2
Obesity	Obesity with/wo T2D	lassosum	0.00101344	3
Obesity	Obesity with/wo T2D	lassosum	0.000484225	4
Obesity	Obesity with/wo T2D	lassosum	0.000549876	5
T2D	T2D with/wo CAD	lassosum	0.00106064	1
T2D	T2D with/wo CAD	lassosum	0.00029641	2
T2D	T2D with/wo CAD	lassosum	0.00122935	3
T2D	T2D with/wo CAD	lassosum	8.21677e-05	4
T2D	T2D with/wo CAD	lassosum	9.34763e-06	5
T2D	T2D with/wo HC	lassosum	8.72292e-05	1
T2D	T2D with/wo HC	lassosum	0.000294125	2
T2D	T2D with/wo HC	lassosum	1.95918e-05	3
T2D	T2D with/wo HC	lassosum	0.000350491	4
T2D	T2D with/wo HC	lassosum	0.00156156	5
T2D	T2D with/wo Obesity	lassosum	0.00992635	1
T2D	T2D with/wo Obesity	lassosum	0.0151143	2
CAD	CAD with/wo HC	PRSet	0.00169819	1	Normal
CAD	CAD with/wo HC	PRSet	8.2766e-06	1	5 Mbp shift
CAD	CAD with/wo HC	PRSet	0.00543705	2	Normal
CAD	CAD with/wo HC	PRSet	0.000349367	2	5 Mbp shift
CAD	CAD with/wo HC	PRSet	0.00225167	3	Normal
CAD	CAD with/wo HC	PRSet	8.48808e-06	3	5 Mbp shift
CAD	CAD with/wo HC	PRSet	0.00238084	4	Normal
CAD	CAD with/wo HC	PRSet	0.000691263	4	5 Mbp shift
CAD	CAD with/wo HC	PRSet	0.00818583	5	Normal
CAD	CAD with/wo HC	PRSet	0.000476647	5	5 Mbp shift
CAD	CAD with/wo Obesity	PRSet	0.0015479	1	Normal
CAD	CAD with/wo Obesity	PRSet	0.000390336	1	5 Mbp shift
CAD	CAD with/wo Obesity	PRSet	0.00171225	2	Normal
CAD	CAD with/wo Obesity	PRSet	0.00025687	2	5 Mbp shift
CAD	CAD with/wo Obesity	PRSet	0.000156129	3	Normal
CAD	CAD with/wo Obesity	PRSet	1.9857e-05	3	5 Mbp shift
CAD	CAD with/wo Obesity	PRSet	0.00127539	4	Normal
CAD	CAD with/wo Obesity	PRSet	0.000125655	4	5 Mbp shift
CAD	CAD with/wo Obesity	PRSet	0.00167773	5	Normal
CAD	CAD with/wo Obesity	PRSet	7.80765e-06	5	5 Mbp shift
CAD	CAD with/wo T2D	PRSet	0.00310897	1	Normal
CAD	CAD with/wo T2D	PRSet	0.000111368	1	5 Mbp shift
CAD	CAD with/wo T2D	PRSet	0.0016432	2	Normal
CAD	CAD with/wo T2D	PRSet	0.000170969	2	5 Mbp shift
CAD	CAD with/wo T2D	PRSet	0.00378876	3	Normal
CAD	CAD with/wo T2D	PRSet	0.000456245	3	5 Mbp shift
CAD	CAD with/wo T2D	PRSet	0.00208798	4	Normal
CAD	CAD with/wo T2D	PRSet	5.30601e-06	4	5 Mbp shift
CAD	CAD with/wo T2D	PRSet	0.004137	5	Normal
CAD	CAD with/wo T2D	PRSet	2.63519e-06	5	5 Mbp shift
HC	HC with/wo CAD	PRSet	9.51901e-05	1	Normal
HC	HC with/wo CAD	PRSet	4.74948e-05	1	5 Mbp shift
HC	HC with/wo CAD	PRSet	3.9602e-05	2	Normal
HC	HC with/wo CAD	PRSet	0.000161615	2	5 Mbp shift
HC	HC with/wo CAD	PRSet	0.000403796	3	Normal
HC	HC with/wo CAD	PRSet	2.36233e-06	3	5 Mbp shift
HC	HC with/wo CAD	PRSet	0.000172822	4	Normal
HC	HC with/wo CAD	PRSet	0.000375842	4	5 Mbp shift
HC	HC with/wo CAD	PRSet	0.000548943	5	Normal
HC	HC with/wo CAD	PRSet	1.01763e-06	5	5 Mbp shift
HC	HC with/wo Obesity	PRSet	0.000969889	1	Normal
HC	HC with/wo Obesity	PRSet	1.78889e-07	1	5 Mbp shift
HC	HC with/wo Obesity	PRSet	0.00132066	2	Normal
HC	HC with/wo Obesity	PRSet	0.000162243	2	5 Mbp shift
HC	HC with/wo Obesity	PRSet	0.000542894	3	Normal
HC	HC with/wo Obesity	PRSet	0.000623422	3	5 Mbp shift
HC	HC with/wo Obesity	PRSet	0.000356982	4	Normal
HC	HC with/wo Obesity	PRSet	0.000120032	4	5 Mbp shift
HC	HC with/wo Obesity	PRSet	0.000777566	5	Normal
HC	HC with/wo Obesity	PRSet	0.000224014	5	5 Mbp shift
HC	HC with/wo T2D	PRSet	0.000831844	1	Normal
HC	HC with/wo T2D	PRSet	0.000203499	1	5 Mbp shift
HC	HC with/wo T2D	PRSet	0.00065308	2	Normal
HC	HC with/wo T2D	PRSet	4.34865e-05	2	5 Mbp shift
HC	HC with/wo T2D	PRSet	0.000730932	3	Normal
HC	HC with/wo T2D	PRSet	0.000115926	3	5 Mbp shift
HC	HC with/wo T2D	PRSet	0.000113252	4	Normal
HC	HC with/wo T2D	PRSet	0.000101945	4	5 Mbp shift
HC	HC with/wo T2D	PRSet	0.000611409	5	Normal
HC	HC with/wo T2D	PRSet	0.000274124	5	5 Mbp shift
Obesity	Obesity with/wo CAD	PRSet	0.000322913	1	Normal
Obesity	Obesity with/wo CAD	PRSet	6.79621e-05	1	5 Mbp shift
Obesity	Obesity with/wo CAD	PRSet	0.000516053	2	Normal
Obesity	Obesity with/wo CAD	PRSet	1.75474e-05	2	5 Mbp shift
Obesity	Obesity with/wo CAD	PRSet	0.000221519	3	Normal
Obesity	Obesity with/wo CAD	PRSet	0.000301521	3	5 Mbp shift
Obesity	Obesity with/wo CAD	PRSet	0.000300532	4	Normal
Obesity	Obesity with/wo CAD	PRSet	0.000231264	4	5 Mbp shift
Obesity	Obesity with/wo CAD	PRSet	0.000362513	5	Normal
Obesity	Obesity with/wo CAD	PRSet	0.000191208	5	5 Mbp shift
Obesity	Obesity with/wo HC	PRSet	0.0116904	1	Normal
Obesity	Obesity with/wo HC	PRSet	0.00120659	1	5 Mbp shift
Obesity	Obesity with/wo HC	PRSet	0.00749132	2	Normal
Obesity	Obesity with/wo HC	PRSet	0.00119425	2	5 Mbp shift
Obesity	Obesity with/wo HC	PRSet	0.0113039	3	Normal
Obesity	Obesity with/wo HC	PRSet	0.00323171	3	5 Mbp shift
Obesity	Obesity with/wo HC	PRSet	0.0116696	4	Normal
Obesity	Obesity with/wo HC	PRSet	0.00080768	4	5 Mbp shift
Obesity	Obesity with/wo HC	PRSet	0.010282	5	Normal
Obesity	Obesity with/wo HC	PRSet	0.00149661	5	5 Mbp shift
Obesity	Obesity with/wo T2D	PRSet	0.00557391	1	Normal
Obesity	Obesity with/wo T2D	PRSet	0.00174621	1	5 Mbp shift
Obesity	Obesity with/wo T2D	PRSet	0.00551547	2	Normal
Obesity	Obesity with/wo T2D	PRSet	0.00108864	2	5 Mbp shift
Obesity	Obesity with/wo T2D	PRSet	0.00483383	3	Normal
Obesity	Obesity with/wo T2D	PRSet	0.00152627	3	5 Mbp shift
Obesity	Obesity with/wo T2D	PRSet	0.00531924	4	Normal
Obesity	Obesity with/wo T2D	PRSet	0.00191225	4	5 Mbp shift
Obesity	Obesity with/wo T2D	PRSet	0.00431046	5	Normal
Obesity	Obesity with/wo T2D	PRSet	0.00151319	5	5 Mbp shift
T2D	T2D with/wo CAD	PRSet	0.0014999	1	Normal
T2D	T2D with/wo CAD	PRSet	1.02858e-05	1	5 Mbp shift
T2D	T2D with/wo CAD	PRSet	0.000314595	2	Normal
T2D	T2D with/wo CAD	PRSet	8.06872e-05	2	5 Mbp shift
T2D	T2D with/wo CAD	PRSet	0.000285099	3	Normal
T2D	T2D with/wo CAD	PRSet	3.84592e-05	3	5 Mbp shift
T2D	T2D with/wo CAD	PRSet	4.8079e-07	4	Normal
T2D	T2D with/wo CAD	PRSet	7.51216e-05	4	5 Mbp shift
T2D	T2D with/wo CAD	PRSet	0.000697748	5	Normal
T2D	T2D with/wo CAD	PRSet	4.36795e-05	5	5 Mbp shift
T2D	T2D with/wo HC	PRSet	0.00100859	1	Normal
T2D	T2D with/wo HC	PRSet	0.000287739	1	5 Mbp shift
T2D	T2D with/wo HC	PRSet	0.00258445	2	Normal
T2D	T2D with/wo HC	PRSet	2.92277e-05	2	5 Mbp shift
T2D	T2D with/wo HC	PRSet	1.65764e-06	3	Normal
T2D	T2D with/wo HC	PRSet	0.000205188	3	5 Mbp shift
T2D	T2D with/wo HC	PRSet	5.43635e-05	4	Normal
T2D	T2D with/wo HC	PRSet	0.000558558	4	5 Mbp shift
T2D	T2D with/wo HC	PRSet	0.000362978	5	Normal
T2D	T2D with/wo HC	PRSet	5.55081e-06	5	5 Mbp shift
T2D	T2D with/wo Obesity	PRSet	0.00695019	1	Normal
T2D	T2D with/wo Obesity	PRSet	0.00396759	1	5 Mbp shift
CAD	CAD with/wo HC	PRSice	0.000512149	1
CAD	CAD with/wo HC	PRSice	0.000786186	2
CAD	CAD with/wo HC	PRSice	0.000130501	3
CAD	CAD with/wo HC	PRSice	0.000733906	4
CAD	CAD with/wo HC	PRSice	0.00114399	5
CAD	CAD with/wo Obesity	PRSice	4.51255e-05	1
CAD	CAD with/wo Obesity	PRSice	0.0016613	2
CAD	CAD with/wo Obesity	PRSice	4.51141e-05	3
CAD	CAD with/wo Obesity	PRSice	0.00146951	4
CAD	CAD with/wo Obesity	PRSice	0.00163342	5
CAD	CAD with/wo T2D	PRSice	0.000237366	1
CAD	CAD with/wo T2D	PRSice	0.000290417	2
CAD	CAD with/wo T2D	PRSice	0.000265414	3
CAD	CAD with/wo T2D	PRSice	5.43696e-07	4
CAD	CAD with/wo T2D	PRSice	8.05033e-07	5
HC	HC with/wo CAD	PRSice	8.17377e-07	1
HC	HC with/wo CAD	PRSice	0.000442311	2
HC	HC with/wo CAD	PRSice	6.75042e-06	3
HC	HC with/wo CAD	PRSice	0.000676519	4
HC	HC with/wo CAD	PRSice	9.58453e-05	5
HC	HC with/wo Obesity	PRSice	6.49365e-05	1
HC	HC with/wo Obesity	PRSice	0.000616007	2
HC	HC with/wo Obesity	PRSice	0.000782413	3
HC	HC with/wo Obesity	PRSice	3.37434e-05	4
HC	HC with/wo Obesity	PRSice	0.00101475	5
HC	HC with/wo T2D	PRSice	0.000213101	1
HC	HC with/wo T2D	PRSice	0.00109118	2
HC	HC with/wo T2D	PRSice	0.000169632	3
HC	HC with/wo T2D	PRSice	0.000983235	4
HC	HC with/wo T2D	PRSice	0.000114544	5
Obesity	Obesity with/wo CAD	PRSice	7.31916e-06	1
Obesity	Obesity with/wo CAD	PRSice	0.000337592	2
Obesity	Obesity with/wo CAD	PRSice	0.000200761	3
Obesity	Obesity with/wo CAD	PRSice	2.47849e-05	4
Obesity	Obesity with/wo CAD	PRSice	0.000118486	5
Obesity	Obesity with/wo HC	PRSice	0.000261392	1
Obesity	Obesity with/wo HC	PRSice	0.000561602	2
Obesity	Obesity with/wo HC	PRSice	0.00022488	3
Obesity	Obesity with/wo HC	PRSice	0.00114948	4
Obesity	Obesity with/wo HC	PRSice	0.000585205	5
Obesity	Obesity with/wo T2D	PRSice	0.00028311	1
Obesity	Obesity with/wo T2D	PRSice	0.000765251	2
Obesity	Obesity with/wo T2D	PRSice	0.000693233	3
Obesity	Obesity with/wo T2D	PRSice	0.000396041	4
Obesity	Obesity with/wo T2D	PRSice	0.000523946	5
T2D	T2D with/wo CAD	PRSice	0.000310187	1
T2D	T2D with/wo CAD	PRSice	3.44882e-06	2
T2D	T2D with/wo CAD	PRSice	7.0625e-05	3
T2D	T2D with/wo CAD	PRSice	8.30598e-05	4
T2D	T2D with/wo CAD	PRSice	6.2233e-05	5
T2D	T2D with/wo HC	PRSice	0.000187647	1
T2D	T2D with/wo HC	PRSice	0.000161196	2
T2D	T2D with/wo HC	PRSice	1.81797e-06	3
T2D	T2D with/wo HC	PRSice	2.26237e-06	4
T2D	T2D with/wo HC	PRSice	0.00184711	5
T2D	T2D with/wo Obesity	PRSice	0.00635708	1
CAD	CAD with/wo HPT	PRSet	6.24138e-05	1	Normal
CAD	CAD with/wo HPT	PRSet	0.00021796	1	5 Mbp shift
CAD	CAD with/wo HPT	PRSice	1.28658e-05	1
CAD	CAD with/wo HPT	lassosum	7.32284e-05	1
CAD	CAD with/wo HPT	PRSet	0.00018598	2	Normal
CAD	CAD with/wo HPT	PRSet	3.55559e-05	2	5 Mbp shift
CAD	CAD with/wo HPT	PRSice	4.82071e-06	2
CAD	CAD with/wo HPT	lassosum	0.000104273	2
CAD	CAD with/wo HPT	PRSet	0.000190943	3	Normal
CAD	CAD with/wo HPT	PRSet	4.32927e-05	3	5 Mbp shift
CAD	CAD with/wo HPT	PRSice	0.000128491	3
CAD	CAD with/wo HPT	lassosum	6.12596e-06	3
CAD	CAD with/wo HPT	PRSet	0.00027099	4	Normal
CAD	CAD with/wo HPT	PRSet	7.05272e-05	4	5 Mbp shift
CAD	CAD with/wo HPT	PRSice	0.000807582	4
CAD	CAD with/wo HPT	lassosum	2.80265e-05	4
CAD	CAD with/wo HPT	PRSet	0.000698524	5	Normal
CAD	CAD with/wo HPT	PRSet	1.84421e-05	5	5 Mbp shift
CAD	CAD with/wo HPT	PRSice	2.41553e-07	5
CAD	CAD with/wo HPT	lassosum	3.08096e-05	5

## Sheet: Table I
Table I. Cohorts used as base and target samples in analyses evaluating pathway enrichment (Post genetic QC)
	Base sample		Target sample
Disease / Trait	GWAS reference	N (case/control)	Cohort	N (case / control)
Alzheimer’s Disease	[1]	94,437 (35,274 / 59,163)	UK Biobank	264210
Alcohol Consumption	[2]	274424	UK Biobank	126956
Body Mass Index (obesity)	[3]	339224	UK Biobank	386280
Coronary Artery Disease	[4]	184,305 (60,801 / 123,504)	UK Biobank	274,377 (19,348 / 255,029)
Low-Density Lipoprotein	[5]	188577	UK Biobank	274367
Schizophrenia	[6]	70,628 (26,752 / 35,314)	Sweden-Schizophrenia Population-Based cohort	10,962 (4,834 / 6,128)
	A

[truncated: 6 more sheets: Table J, Table K, Table L, Table M, Table N, Table O]
